# Supplementary material for: Oscillatory calcium release and sustained store-operated oscillatory calcium signaling prevents differentiation of human oligodendrocyte progenitor cells
Source: Sci Rep. 2022 Apr 13;12:6160. doi: 10.1038/s41598-022-10095-1 (PMC9007940; doi:10.1038/s41598-022-10095-1)
Supplement: Supplementary file 1 — Supplementary Information. [file 41598_2022_10095_MOESM1_ESM.xlsx]

## Sheet: Fig. 1
	Figure 1 - Dose response data
	OxoM and CHPG Dose response data in GCaMP infected hOPCs
	n=3 fetal samples each
	488nm imaging, two field positions imaged per dose/sample
	Separate plates per drug
	threshold for peak identification: 0.35 fold change for each
	Panel A-B (top):						Panel C								Panel D								Panel E						Panel F							Panel G									Panel H
	Images of oscillatory cell responses with corresponding normalized fluorescence Ca2+ traces						OxoM Dose response data for % responsive cells and breakdown of oscillatory and monotonic responses								CHPG Dose response data for % responsive cells and breakdown of oscillatory and monotonic responses
							per biological replicate																per cell AUC						per cell AUC							Raw pixel intensities for traces									Tg
							Human Sample	Condition	Dose	% responsive	Responsive Cells	Total Cells			per biological replicate								log10 normalized						log10 normalized								No antagonist		APB		MRS				2 fields, > 44 cells quantified. Mean of AUC for each biological replicate shown
							1	Oxo	0.25µM	0.471074	114	242			Human Sample	Condition	Dose	% responsive	Responsive Cells	Total Cells																Time (min)	OxoM	Tg	OxoM	Tg	OxoM	Tg
							2	Oxo	0.25µM	0.328612	116	353			1	CHPG	75µM	0.349544	115	329			log[Oxo-M] M	log10 AUC					log[CHPG] M	log10 AUC						0	47.1867	59.9274	44.4796	39.1411	55.0441	41.9167			Human Sample	Tg;ø	Tg;APB	Tg;MRS
							3	Oxo	0.25µM	0.363985	95	261			2	CHPG	75µM	0.313665	101	322			X	Mean	SEM	N			X	Mean	SEM	N				0.0833333	47.7099	60.1713	44.0329	39.116	57.1845	42.1062			Replicate1	203.253	0	2.74092
							1	Oxo	0.79µM	0.372093	96	258			3	CHPG	75µM	0.0728051	34	467			-6.60206	4.93859	0.039584	325			-4.12494	4.39572	0.0341283	251				0.166667	48.6428	60.5062	44.025	39.0295	57.4019	42.4426			Replicate2	305.757	0.040548	11.4134
							2	Oxo	0.79µM	0.463351	177	382			1	CHPG	230µM	0.552239	222	402			-6.10237	5.01124	0.032201	440			-3.63827	4.36171	0.0315452	377				0.25	48.3918	60.1443	44.3596	39.4003	57.4962	42.383
							3	Oxo	0.79µM	0.512346	166	324			2	CHPG	230µM	0.334416	103	308			-5.60206	5.16378	0.027792	619			-3.12494	4.64438	0.0322077	316				0.333333	48.5675	60.5345	45.0434	38.7712	57.7253	42.0441
							1	Oxo	2.5µM	0.572368	174	304			3	CHPG	230µM	0.108559	52	479			-5.10237	5.35735	0.025829	692			-2.63827	4.80431	0.0329808	455				0.416667	48.1972	60.8994	44.1705	38.8441	57.7651	42.3398			Repeated measures ANOVA summary
							2	Oxo	2.5µM	0.677333	254	375			1	CHPG	750µM	0.423333	127	300			-4.60206	5.26315	0.024715	773			-2.12494	5.04174	0.0244411	583				0.5	49.1708	60.5903	44.7946	39.2365	57.8392	42.2532
							3	Oxo	2.5µM	0.641892	190	296			2	CHPG	750µM	0.373333	112	300																0.583333	48.721	60.6336	44.8881	39.2196	58.7343	41.7492			ANOVA table	SS	DF	MS	F (DFn, DFd)
							1	Oxo	7.9µM	0.599222	154	257			3	CHPG	750µM	0.157025	76	484			EC50 calculated						EC50 calculated							0.666667	49.4506	60.5986	44.3026	39.3275	58.1601	41.7898			Treatment (between columns)	84022	2	42011	F (2, 2) = 26.02
							2	Oxo	7.9µM	0.682741	269	394			1	CHPG	2.3mM	0.496203	196	395			log(agonist) vs. response -- Variable slope (four parameters)						log(agonist) vs. response -- Variable slope (four parameters)							0.75	49.4196	61.1254	44.4859	39.3666	58.1086	41.7944			Individual (between Replicates)	2062	1	2062	F (1, 2) = 1.277
							3	Oxo	7.9µM	0.755618	269	356			2	CHPG	2.3mM	0.52381	143	273			Best-fit values						Best-fit values							0.833333	49.1626	60.6486	44.8661	38.8028	57.9398	41.6586			Residual (random)	3230	2	1615
							1	Oxo	25µM	0.477352	137	287			3	CHPG	2.3mM	0.240586	115	478			Bottom	4.974					Bottom	4.369						0.916667	49.5774	61.0483	45.2166	39.0307	58.1184	41.4622			Total	89313	5
							2	Oxo	25µM	0.791855	350	442			1	CHPG	7.5mM	0.555794	259	466			Top	5.307					Top	5.071						1	49.6636	61.4363	44.8414	39.0197	57.8569	42.0119
							3	Oxo	25µM	0.754617	286	379			2	CHPG	7.5mM	0.568452	191	336			LogEC50	-5.651					LogEC50	-2.861						1.08333	49.5623	60.4952	44.656	39.6639	57.2977	42.4005			Data summary
															3	CHPG	7.5mM	0.276824	129	466			HillSlope	3					HillSlope	1.56						1.16667	49.302	60.1656	44.5653	39.0557	58.0269	42.534			Number of treatments (columns)	3
							log(agonist) vs. response -- Variable slope (four parameters)																EC50	2.233e-06					EC50	0.001378						1.25	48.8638	60.9009	44.6716	39.5611	58.3272	42.0288			Number of subjects (rows)	2
							Best-fit values								log(agonist) vs. response -- Variable slope (four parameters)								Span	0.3332					Span	0.7028						1.33333	49.0882	59.9444	45.4405	39.0374	58.069	41.6396			Number of missing values	0
							Bottom	4.974							Best-fit values																					1.41667	49.2709	60.2313	44.836	39.3438	57.5827	42.1111
							Top	5.307							Bottom	4.369																				1.5	49.8303	60.3049	44.03	39.2807	57.6148	42.2685
							LogEC50	-5.651							Top	5.071																				1.58333	49.3072	60.6414	44.8906	38.7687	58.0975	42.1321			Number of families	1
							HillSlope	3							LogEC50	-2.861																				1.66667	49.9173	59.6732	45.0718	39.1636	58.3385	42.4189			Number of comparisons per family	2
							EC50	2.233e-06							HillSlope	= 1.560																				1.75	49.4834	59.9367	44.3691	39.0936	58.5898	42.0941			Alpha	0.05
							Span	0.3332							EC50	0.001378																				1.83333	49.2303	60.064	45.5486	39.2578	57.9611	42.2395
															Span	0.7028																				1.91667	49.8475	60.0036	45.3469	39.1748	58.426	41.954			Holm-Sidak's multiple comparisons test
																																				2	50.0711	60.1261	198.65	39.2178	58.3014	42.0167				Mean Diff.	Significant?	Summary	Adjusted P Value
																																				2.08333	49.8574	60.2587	256.249	39.1783	58.8407	42.732			Tg;ø vs. Tg;APB	254.5	Yes	*	0.0475
																																				2.16667	49.5152	59.2568	239.889	39.1712	119.972	42.4138			Tg;ø vs. Tg;MRS	247.4	Yes	*	0.0475
																																				2.25	49.7934	59.9777	227.029	39.0897	213.581	42.8284
																																				2.33333	49.2906	57.6044	161.616	38.7507	219.767	42.2343			Test details	Mean 1	Mean 2	Mean Diff.	SE of diff.
																																				2.41667	139.337	57.093	134.088	38.9633	220.63	42.6559			Tg;ø vs. Tg;APB	254.5	0.02027	254.5	40.18
																																				2.5	153.668	57.4296	127.453	38.6427	208.555	42.5423			Tg;ø vs. Tg;MRS	254.5	7.077	247.4	40.18
																																				2.58333	132.58	56.9978	94.5041	39.1195	196.398	42.6304
																																				2.66667	124.826	56.166	90.4641	40.9036	187.962	42.6364
																																				2.75	119.315	56.0073	72.9627	51.8007	175.437	43.1853
																																				2.83333	102.511	55.846	57.4205	85.1507	161.102	43.5638				Tg;ø	Tg;APB	Tg;MRS
																																				2.91667	100.73	55.7472	48.3055	111.708	143.321	44.7144			Number of values	2	2	2
																																				3	94.4826	55.0348	44.2174	135.183	129.948	49.4227			Number of missing values	0	0	0
																																				3.08333	99.0218	55.7522	40.6881	144.599	110.901	57.0202
																																				3.16667	87.2511	55.9062	35.4822	143.96	97.9465	67.3839			Minimum	203.3	0	2.741
																																				3.25	76.7391	56.3699	36.1271	140.126	84.3822	73.9561			25% Percentile	203.3	0	2.741
																																				3.33333	74.603	56.1204	35.3591	132.141	74.3514	77.6662			Median	254.5	0.02027	7.077
																																				3.41667	64.6725	56.1354	34.3577	121.783	71.6525	80.1967			75% Percentile	305.8	0.04055	11.41
																																				3.5	57.4482	56.3847	34.4407	102.984	66.5679	79.787			Maximum	305.8	0.04055	11.41
																																				3.58333	53.0096	56.0917	34.5142	90.1874	63.2465	79.0388
																																				3.66667	52.1109	57.077	34.1467	78.5995	60.2341	77.2673			Mean	254.5	0.02027	7.077
																																				3.75	49.8759	57.8554	34.371	67.014	57.8404	74.4742			Std. Deviation	72.48	0.02867	6.132
																																				3.83333	49.5984	62.1324	34.9045	57.4993	56.7961	73.0528			Std. Error of Mean	51.25	0.02027	4.336
																																				3.91667	47.8159	66.5397	34.8385	49.9985	56.2319	71.3619
																																				4	47.4469	71.8007	34.5524	45.3774	55.9926	69.8641			Lower 95% CI	-396.7	-0.2373	-48.02
																																				4.08333	47.2741	77.0194	34.6623	41.3106	55.5337	68.4419			Upper 95% CI	905.7	0.2779	62.17
																																				4.16667	47.0404	85.0629	34.4387	39.1879	55.1952	66.9258
																																				4.25	46.4026	92.0367	34.9559	38.2007	58.7782	65.4428
																																				4.33333	46.3511	97.1257	34.5413	37.1791	58.4852	64.0623
																																				4.41667	46.6091	101.255	34.8203	36.1992	57.6814	62.9164
																																				4.5	46.5906	102.116	35.3992	36.4778	55.0882	61.7795
																																				4.58333	47.0333	101.252	34.9382	36.051	55.799	62.588
																																				4.66667	46.4589	99.2347	35.6508	35.7654	55.059	61.6064
																																				4.75	46.3038	98.5215	35.3232	35.5502	55.0742	60.2746
																																				4.83333	46.4685	95.652	35.517	35.8644	54.3538	58.9932
																																				4.91667	46.4515	92.2444	34.7599	35.6643	54.7523	59.3569
																																				5	46.0671	90.1209	34.9449	35.6349	55.0868	58.9336
																																				5.08333	46.7088	88.6941	34.443	35.894	54.5921	58.9042
																																				5.16667	46.4496	86.5073	34.9835	35.9929	55.1003	58.3699
																																				5.25	47.0262	84.6584	34.859	35.8726	55.0292	57.9099
																																				5.33333	47.2116	84.1284	34.5998	35.7592	56.565	58.2137
																																				5.41667	47.432	82.9625	35.7476	35.9829	59.9012	58.9369
																																				5.5	49.9873	81.4013	35.2077	35.8589	60.4156	58.2195
																																				5.58333	50.0977	81.2042	34.8047	35.6755	61.5478	58.5931
																																				5.66667	49.2666	81.8739	35.1567	35.8218	66.957	58.2654
																																				5.75	50.2749	81.6161	36.7077	35.6719	65.8551	58.6174
																																				5.83333	49.7811	80.7886	37.0642	35.8487	63.7813	59.2554
																																				5.91667	48.8917	80.2103	36.3109	35.5729	64.2511	59.0546
																																				6	48.5052	79.8255	35.5278	35.8261	61.948	58.3515
																																				6.08333	49.88	79.5644	35.555	35.7943	59.082	57.6335
																																				6.16667	50.0213	79.0369	35.2104	35.6987	64.4173	58.0842
																																				6.25	50.1683	78.6459	35.4453	35.6247	61.0979	57.782
																																				6.33333	49.7369	78.438	35.5157	35.189	60.3791	58.0274
																																				6.41667	49.6423	78.4378	35.65	35.0969	62.9258	57.6446
																																				6.5	50.2491	77.9682	35.4516	36.5185	59.6574	57.2427
																																				6.58333	50.1601	77.2164	34.7934	37.3124	57.2921	57.6196
																																				6.66667	50.0761	76.7006	35.4612	38.8554	56.0102	57.1011
																																				6.75	53.2091	77.3573	34.9272	37.8816	56.4584	56.6453
																																				6.83333	53.8336	76.0404	34.9653	37.4065	56.5278	56.8389
																																				6.91667	52.9304	76.5749	35.426	36.6177	56.3893	57.0548
																																				7	51.8755	76.8576	35.6091	36.4686	56.6185	56.3376
																																				7.08333	55.1956	75.879	36.0472	36.6666	57.2885	56.6218
																																				7.16667	57.4048	75.8655	36.5665	36.5554	56.8317	56.0717
																																				7.25	55.6811	75.1518	34.9093	36.6217	57.0883	55.6024
																																				7.33333	60.3168	74.8837	35.639	36.8351	57.2726	55.2473
																																				7.41667	63.1588	75.1788	35.2746	36.5945	57.5685	55.2623
																																				7.5	61.6042	74.2458	35.5842	36.884	60.8318	54.466
																																				7.58333	58.5461	74.1428	35.9429	36.7447	61.9441	54.548
																																				7.66667	56.751	74.4951	35.7652	36.3037	66.9759	54.1802
																																				7.75	54.1123	74.1971	35.6113	35.9106	63.9521	53.7284
																																				7.83333	52.3938	73.544	36.2635	35.7593	63.5862	53.1258
																																				7.91667	51.4258	73.6343	35.398	36.3142	66.419	52.6338
																																				8	51.6924	73.3547	34.8881	36.4403	66.4395	53.1794
																																				8.08333	55.1474	73.3882	35.2045	38.7665	64.1541	53.1211
																																				8.16667	56.7249	73.3099	34.7522	39.3626	62.6414	52.5921
																																				8.25	54.8093	73.5231	34.8075	38.7671	60.8145	52.3722
																																				8.33333	53.2842	73.0688	34.9238	42.2742	65.1098	51.8009
																																				8.41667	54.2439	70.3539	35.4761	42.7615	66.0276	50.9801
																																				8.5	57.1872	69.9216	34.9719	43.608	63.9788	51.1885
																																				8.58333	55.6025	70.1035	34.5571	44.2751	60.285	51.5894
																																				8.66667	52.26	67.1061	35.3617	43.7312	58.1548	51.0122
																																				8.75	50.84	67.4853	35.2472	43.8215	57.5039	50.5725
																																				8.83333	50.1949	69.5386	35.1272	42.5021	59.5608	50.1879
																																				8.91667	49.5161	69.4413	34.8227	41.981	57.3374	50.0507
																																				9	46.5808	69.7164	35.1045	41.1113	57.2035	49.9202
																																				9.08333	52.448	68.3898	34.7204	40.1693	57.5683	49.6564
																																				9.16667	51.171	67.9084	34.51	39.401	57.1903	49.451
																																				9.25	51.0545	70.7742	34.7149	38.7091	57.5328	49.3918
																																				9.33333	50.9192	67.6938	35.1186	39.7225	57.4261	49.2304
																																				9.41667	48.8373	69.8114	34.6631	38.4918	57.4538	48.5816
																																				9.5	52.7783	69.7392	34.952	38.2354	59.5883	48.0045
																																				9.58333	57.6593	69.8878	35.0113	39.2933	60.6459	48.1539
																																				9.66667	59.3622	70.8586	34.7247	38.9084	60.1814	47.4542
																																				9.75	58.8142	70.4252	34.7988	38.5389	59.41	47.6303
																																				9.83333	57.2303	70.4293	34.4496	37.6898	64.256	47.6829
																																				9.91667	55.6142	69.6002	34.9602	38.0801	67.2084	47.0509
																																				10	54.2621	69.4042	34.7733	37.8389	63.3013	47.0337
																																				10.0833	52.4581	68.4883	34.341	38.5025	64.3436	46.7462
																																				10.1667	52.0837	68.3865	34.3532	39.0929	67.0709	46.5941
																																				10.25	54.794	68.3491	34.2459	39.4466	65.8726	46.7219
																																				10.3333	57.1831	67.7026	34.9184	39.5753	62.5111	46.4669
																																				10.4167	56.9893	68.353	34.0606	39.6183	61.5559	45.7963
																																				10.5	55.319	67.5319	34.1453	38.884	62.497	45.7508
																																				10.5833	54.1884	67.6019	34.2605	36.6355	61.3343	45.8418
																																				10.6667	53.1614	66.9576	34.1781	35.794	59.9956	46.1565
																																				10.75	52.4517	64.4232	32.7929	34.7501	58.9464	46.1011
																																				10.8333	49.3342	63.9885	32.6189	34.2564	58.1789	46.2264
																																				10.9167	48.7759	63.5544	32.5807	33.7525	57.4659	45.7016
																																				11	48.5158	65.6617	32.737	33.1891	57.6602	45.6293
																																				11.0833	49.912	65.8543	32.6721	32.7935	57.9087	45.2129
																																				11.1667	49.4599	65.6075	32.6022	33.2635	62.0047	44.7442
																																				11.25	49.6469	65.7709	33.1888	33.2734	59.3118	45.1826
																																				11.3333	49.3992	65.5993	33.3848	33.8046	58.6674	45.8546
																																				11.4167	49.2399	64.1831	33.4755	34.6018	58.7794	45.7103
																																				11.5	49.7123	64.8592	33.6798	34.736	61.2738	46.3054
																																				11.5833	49.4896	65.0146	33.3282	36.3252	65.511	46.3209
																																				11.6667	49.7818	65.0106	34.2641	36.6382	64.5944	46.4185
																																				11.75	50.0665	64.936	35.0411	36.035	64.7188	46.2621
																																				11.8333	49.9861	65.2199	37.1146	35.9996	64.0708	45.8643
																																				11.9167	50.1807	64.8987	45.6229	37.2136	65.62	45.9566
																																				12	49.7649	64.9156	47.0273	37.1776	66.3046	45.7177
																																				12.0833	49.8449	64.7643	49.7808	37.2641	63.6133	45.742
																																				12.1667	49.9775	64.6918	52.5494	36.2595	59.9849	45.4235
																																				12.25	50.4698	64.4658	53.2918	35.6808	61.6873	45.2094
																																				12.3333	50.1572	64.6487	55.1547	35.4365	63.5416	45.717
																																				12.4167	50.1779	64.4812	56.0886	34.8839	63.2024	45.7256
																																				12.5	50.2839	63.9832	54.266	35.3065	61.864	45.4845
																																				12.5833	50.6553	63.805	51.5989	34.9828	60.971	46.254
																																				12.6667	50.2505	63.3728	51.2299	34.6987	59.807	48.2812
																																				12.75	51.8002	63.7994	51.2213	34.7451	59.7223	48.7219
																																				12.8333	52.8085	63.0232	48.4397	35.7662	58.4427	48.7208
																																				12.9167	50.7236	62.4194	46.5361	35.8531	58.4984	47.855
																																				13	50.6656	61.8748	43.4808	35.8344	59.2833	47.3721
																																				13.0833	50.0837	61.9525	41.4001	35.938	63.664	46.7354
																																				13.1667	52.6294	61.227	40.3908	35.6197	61.6815	45.8142
																																				13.25	50.3237	61.1465	38.2725	35.4917	59.4406	45.0304
																																				13.3333	49.4407	60.7621	36.7995	35.5101	61.5489	44.473
																																				13.4167	48.9402	60.8637	37.0492	34.9873	60.5487	43.9162
																																				13.5	49.0487	60.3295	35.8375	35.3179	59.1988	43.1863
																																				13.5833	48.8215	59.6308	36.7587	36.1783	64.8807	43.5608
																																				13.6667	49.0257	59.1657	36.4753	36.1686	65.1025	43.694
																																				13.75	48.6305	59.3834	35.7618	35.5839	63.761	43.9163
																																				13.8333	48.8472	58.6183	34.8968	34.632	62.0924	43.9359
																																				13.9167	48.8567	58.5702	35.7583	33.9831	60.5864	44.0811
																																				14	48.4773	58.8881	35.1224	34.909	58.8835	44.4643
																																				14.0833	48.5684	58.4092	34.6824	33.6986	58.8803	44.0228
																																				14.1667	48.1943	58.7621	34.7085	33.6784	60.9886	44.1265
																																				14.25	48.784	58.3136	36.2391	33.9417	60.9867	42.7597
																																				14.3333	48.7022	58.1876	36.0537	34.3014	61.0307	43.0855
																																				14.4167	49.6558	58.3509	36.9182	35.0219	62.7849	42.5788
																																				14.5	50.4035	58.1385	36.171	35.4345	62.3811	43.322
																																				14.5833	49.0656	57.5152	37.7955	35.484	62.1024	43.2576
																																				14.6667	48.183	57.5915	41.0784	35.5747	61.2629	43.0051
																																				14.75	47.8564	57.6043	42.3722	35.0812	61.4105	42.4965
																																				14.8333	48.3592	57.8277	40.6024	35.5001	63.3545	42.2316
																																				14.9167	47.4283	57.8755	39.0373	35.7269	61.6589	41.4983
																																				15	47.693	57.6089	38.7311	35.7627	62.8503	41.0369
																																				15.0833	47.0829	57.8252	37.1911	36.2298	63.6827	40.2154
																																				15.1667	47.8611	57.8583	36.4344	35.3103	123.886	40.554
																																				15.25	47.138	57.6828	35.9981	35.9695	167.827	41.5101
																																				15.3333	47.068	57.5193	35.5911	36.8216	181.001	41.1574
																																				15.4167	47.5014	57.3906	35.6139	37.2347	178.213	40.727
																																				15.5	47.3472	57.5658	35.6723	38.0292	155.365	40.9021
																																				15.5833	47.3903	54.1394	36.7461	38.6746	144.012	40.7686
																																				15.6667	47.2059	53.6863	36.1509	38.5927	135.758	40.1704
																																				15.75	47.3859	53.683	36.2038	38.837	129.807	40.2255
																																				15.8333	44.079	53.4798	36.4591	38.6503	118.033	39.5142
																																				15.9167	45.433	53.5839	35.4101	38.5372	108.219	39.3566
																																				16	45.2939	52.9808	35.1212	38.4354	102.341	39.7023
																																				16.0833	83.3197	53.2151	34.625	38.4813	95.0343	39.813
																																				16.1667	126.274	53.4498	34.9877	38.4499	88.8196	38.8298
																																				16.25	149.798	53.3083	35.1495	39.0959	84.1705	39.0273
																																				16.3333	146.48	53.1005	35.221	40.2535	81.4444	38.959
																																				16.4167	130.318	53.3487			77.242	39.1812
																																				16.5	128.223	53.7199			73.9507	39.3104
																																				16.5833	124.874	53.5453			71.5664	40.1592
																																				16.6667	130.592	53.2604			69.1008	41.1755
																																				16.75	125.183	53.1209			66.9892	41.1836
																																				16.8333	124.397	53.5127			66.3221	40.6543
																																				16.9167	130.615	77.9413			65.4815	39.7247
																																				17	128.608	119.731			64.7099	38.8224
																																				17.0833	124.451	164.129			64.7106	38.1953
																																				17.1667	121.419	184.738			63.0508	38.1327
																																				17.25	116.8	201.629			62.7451	37.565
																																				17.3333	113.264	216.287			61.45	37.4443
																																				17.4167	109.704	224.249			61.0908	37.3839
																																				17.5	104.448	230.392			60.9355	37.0825
																																				17.5833	102.314	232.71			62.145	37.7442
																																				17.6667	99.4969	233.072			61.2364	38.0273
																																				17.75	96.5848	232.399			61.1786	36.9774
																																				17.8333	94.1866	230.652			59.8561	36.8459
																																				17.9167	91.1525	227.049			59.0949	36.1338
																																				18	88.7795	223.817			58.7486	36.6458
																																				18.0833	83.3936	221.504			58.8413	36.6111
																																				18.1667	80.6204	216.571			60.1317	36.9167
																																				18.25	78.3367	213.602			60.0199	36.675
																																				18.3333	76.5275	198.481			59.5803	36.5635
																																				18.4167	75.5988	192.417			59.3269	37.0898
																																				18.5	74.2942	187.693			61.4053	36.462
																																				18.5833	76.9153	183.95			61.1951	36.5661
																																				18.6667	75.1658	180.666			60.4108	36.5239
																																				18.75	70.799	176.03			59.6388	36.4488
																																				18.8333	69.8007	175.814			59.2639	36.5893
																																				18.9167	68.4886	167.617				36.3832
																																				19	70.4317	165.101
																																				19.0833	68.7646	163.568
																																				19.1667	67.0022	161.887
																																				19.25	64.3254	153.685
																																				19.3333	63.688	151.299
																																				19.4167	62.2361	159.87
																																				19.5	61.665	157.674
																																				19.5833	61.9433	155.81
																																				19.6667	67.4616	154.463
																																				19.75	66.9807	151.99
																																				19.8333	65.4877	150.616
																																				19.9167	62.7372	148.405
																																				20	61.7599	146.158
																																				20.0833	64.3371	143.715
																																				20.1667	62.5948	140.536
																																				20.25	62.584	139.197
																																				20.3333	64.9325	138.445
																																				20.4167	64.8252	137.943
																																				20.5	64.2112	130.974
																																				20.5833	64.0338	127.833
																																				20.6667	63.2456	126.463
																																				20.75	62.363	125.418
																																				20.8333	64.0882	123.635
																																				20.9167	61.2667	121.982
																																				21	60.4301	122.082
																																				21.0833	60.0897	127.123
																																				21.1667	58.6765	126.092
																																				21.25	58.9756	119.49
																																				21.3333	59.3927	118.5
																																				21.4167	58.7309	117.312
																																				21.5	61.4446	121.238
																																				21.5833	62.4509	120.233
																																				21.6667	59.1495	113.886
																																				21.75	57.6683	114.233
																																				21.8333	59.161	113.236
																																				21.9167	58.1175	112.244
																																				22	57.6989	111.073
																																				22.0833	59.9617	110.88
																																				22.1667	58.2593	116.881
																																				22.25	56.1521	115.807
																																				22.3333	56.7608	114.993
																																				22.4167	55.7155	109.684
																																				22.5	54.2634	109.549
																																				22.5833	55.05	111.355
																																				22.6667	54.9143	106.474
																																				22.75	57.6249	104.746
																																				22.8333	56.8783	107.359
																																				22.9167	59.3398	105.781
																																				23	61.2215	103.939
																																				23.0833	60.9332	103.373
																																				23.1667	58.4302	102.62
																																				23.25	57.9136	102.668
																																				23.3333	57.2599	101.922
																																				23.4167	58.7817	96.7028
																																				23.5	60.23	96.1388
																																				23.5833	58.3771	94.9093
																																				23.6667	57.5549	94.0815
																																				23.75	57.2604	93.0005
																																				23.8333	57.4062	92.5007
																																				23.9167	57.3702	92.157
																																				24	53.2737	92.035
[truncated: 13 more columns]

## Sheet: Fig. 1-1
	Extended data 1-1 - Oxo-M and CHPG Oscillatory response data
	OxoM Dose response data in GCaMP infected hOPCs
	n=3 fetal samples (for both Oxo and CHPG)
	488nm imaging, two field positions imaged per dose, mean of > 240 cells per dose quantified per dose/biological replicate
	Separate plates per drug
				Oxo-M										CHPG
		Panel A: Oxo-M, % oscillatory										Panel B: CHPG, % oscillatory
		Human Sample	0.25µM	0.79µM	2.5µM	7.9µM	25µM					Human Sample	75µM	230µM	750µM	2300µM	7500µM
		Replicate 1	49.1	72.9	60.3	40.9	74.5					Replicate 1	34.8	42.8	39.4	48	49.8
		Replicate 2	67.2	61.6	85.4	68.4	82.9					Replicate 2	8.9	24.3	45.5	63.6	55
		Replicate 3	52.6	41.6	29.5	11.5	17.5					Replicate 3	20.6	26.9	39.5	45.2	41.1
		Repeated measures ANOVA summary										Repeated measures ANOVA summary
		ANOVA table	SS	DF	MS	F (DFn, DFd)	P value					ANOVA table	SS	DF	MS	F (DFn, DFd)	P value
		Treatment (between columns)	759.2	4	189.8	F (4, 8) = 0.9042	P=0.5050					Treatment (between columns)	1927	4	482	F (4, 8) = 5.6	P=0.0185
		Individual (between rows)	4727	2	2364	F (2, 8) = 11.26	P=0.0047					Individual (between rows)	174	2	87	F (2, 8) = 1.0	P=0.4041
		Residual (random)	1679	8	209.9							Residual (random)	683	8	85
		Total	7165	14								Total	2783	14
		Data summary										Data summary
		Number of treatments (columns)	5									Number of treatments (columns)	5
		Number of subjects (rows)	3									Number of subjects (rows)	3
		Number of missing values	0									Number of missing values	0
		Number of families	1									Number of families	1
		Number of comparisons per family	10									Number of comparisons per family	10
		Alpha	0.05									Alpha	0.05
		Holm-Sidak's multiple comparisons test	Mean Diff.	Significant?	Summary	Adjusted P Value						Holm-Sidak's multiple comparisons test	Mean Diff.	Significant?	Summary	Adjusted P Value
		0.25µM vs. 0.79µM	-2.4	No	ns	>0.9999	A-B					75µM vs. 230µM	-9.9	No	ns	0.6517	A-B
		0.25µM vs. 2.5µM	-2.1	No	ns	>0.9999	A-C					75µM vs. 750µM	-20	No	ns	0.1863	A-C
		0.25µM vs. 7.9µM	16.03	No	ns	0.8204	A-D					75µM vs. 2300µM	-31	Yes	*	0.0345	A-D
		0.25µM vs. 25µM	-2	No	ns	>0.9999	A-E					75µM vs. 7500µM	-27	No	ns	0.0607	A-E
		0.79µM vs. 2.5µM	0.3	No	ns	>0.9999	B-C					230µM vs. 750µM	-10	No	ns	0.6517	B-C
		0.79µM vs. 7.9µM	18.43	No	ns	0.8204	B-D					230µM vs. 2300µM	-21	No	ns	0.1775	B-D
		0.79µM vs. 25µM	0.4	No	ns	>0.9999	B-E					230µM vs. 7500µM	-17	No	ns	0.2696	B-E
		2.5µM vs. 7.9µM	18.13	No	ns	0.8204	C-D					750µM vs. 2300µM	-11	No	ns	0.6517	C-D
		2.5µM vs. 25µM	0.1	No	ns	>0.9999	C-E					750µM vs. 7500µM	-7.2	No	ns	0.6517	C-E
		7.9µM vs. 25µM	-18.03	No	ns	0.8204	D-E					2300µM vs. 7500µM	3.6	No	ns	0.6517	D-E
		Test details	Mean 1	Mean 2	Mean Diff.	SE of diff.	n1	n2	t	DF		Test details	Mean 1	Mean 2	Mean Diff.	SE of diff.	n1	n2	t	DF
		0.25µM vs. 0.79µM	56.3	58.7	-2.4	11.83	3	3	0.2029	8		75µM vs. 230µM	21	31	-9.9	7.5	3	3	1.3	8
		0.25µM vs. 2.5µM	56.3	58.4	-2.1	11.83	3	3	0.1775	8		75µM vs. 750µM	21	41	-20	7.5	3	3	2.7	8
		0.25µM vs. 7.9µM	56.3	40.27	16.03	11.83	3	3	1.355	8		75µM vs. 2300µM	21	52	-31	7.5	3	3	4.1	8
		0.25µM vs. 25µM	56.3	58.3	-2	11.83	3	3	0.1691	8		75µM vs. 7500µM	21	49	-27	7.5	3	3	3.6	8
		0.79µM vs. 2.5µM	58.7	58.4	0.3	11.83	3	3	0.02536	8		230µM vs. 750µM	31	41	-10	7.5	3	3	1.3	8
		0.79µM vs. 7.9µM	58.7	40.27	18.43	11.83	3	3	1.558	8		230µM vs. 2300µM	31	52	-21	7.5	3	3	2.8	8
		0.79µM vs. 25µM	58.7	58.3	0.4	11.83	3	3	0.03381	8		230µM vs. 7500µM	31	49	-17	7.5	3	3	2.3	8
		2.5µM vs. 7.9µM	58.4	40.27	18.13	11.83	3	3	1.533	8		750µM vs. 2300µM	41	52	-11	7.5	3	3	1.4	8
		2.5µM vs. 25µM	58.4	58.3	0.1	11.83	3	3	0.008454	8		750µM vs. 7500µM	41	49	-7.2	7.5	3	3	0.95	8
		7.9µM vs. 25µM	40.27	58.3	-18.03	11.83	3	3	1.524	8		2300µM vs. 7500µM	52	49	3.6	7.5	3	3	0.48	8
			0.25µM	0.79µM	2.5µM	7.9µM	25µM						75µM	230µM	750µM	2300µM	7500µM
		Number of values	3	3	3	3	3					Number of values	3	3	3	3	3
		Number of missing values	0	0	0	0	0					Number of missing values	0	0	0	0	0
		Minimum	49.1	41.6	29.5	11.5	17.5					Minimum	8.9	24	39	45	41
		25% Percentile	49.1	41.6	29.5	11.5	17.5					25% Percentile	8.9	24	39	45	41
		Median	52.6	61.6	60.3	40.9	74.5					Median	21	27	40	48	50
		75% Percentile	67.2	72.9	85.4	68.4	82.9					75% Percentile	35	43	46	64	55
		Maximum	67.2	72.9	85.4	68.4	82.9					Maximum	35	43	46	64	55
		Mean	56.3	58.7	58.4	40.27	58.3					Mean	21	31	41	52	49
		Std. Deviation	9.601	15.85	28	28.46	35.58					Std. Deviation	13	10	3.5	9.9	7
		Std. Error of Mean	5.543	9.151	16.16	16.43	20.54					Std. Error of Mean	7.5	5.8	2	5.7	4.1
		Lower 95% CI	32.45	19.33	-11.15	-30.42	-30.09					Lower 95% CI	-11	6.5	33	28	31
		Upper 95% CI	80.15	98.07	128	111	146.7					Upper 95% CI	54	56	50	77	66
		Panel C: Oxo-M, number of oscillations										Panel D: CHPG, number of oscillations
		Human Sample	0.25µM	0.79µM	2.5µM	7.9µM	25µM					Human Sample	75µM	230µM	750µM	2300µM	7500µM
		Replicate 1	5.625	6.71429	5.74286	7.31746	4.2451					Replicate 1	4.975	6.01053	7.02	6.82979	5.64341
		Replicate 2	4.53846	4.15596	4.93548	4.90217	4.21035					Replicate 2	3.55556	4.4	5	5.08791	3.77143
		Replicate 3	3.76	3.24638	4.55357	12.3226	11.36					Replicate 3	7.57143	2.92857	4.3	4.90385	3.22641
		Repeated measures ANOVA summary										Repeated measures ANOVA summary
		ANOVA table	SS	DF	MS	F (DFn, DFd)	P value					ANOVA table	SS	DF	MS	F (DFn, DFd)	P value
		Treatment (between columns)	28.11	4	7.028	F (4, 8) = 1.007	P=0.4579					Treatment (between columns)	4.862	4	1.216	F (4, 8) = 0.7138	P=0.6054
		Individual (between rows)	15.68	2	7.841	F (2, 8) = 1.123	P=0.3716					Individual (between rows)	8.886	2	4.443	F (2, 8) = 2.609	P=0.1342
		Residual (random)	55.84	8	6.98							Residual (random)	13.62	8	1.703
		Total	99.63	14								Total	27.37	14
		Data summary										Data summary
		Number of treatments (columns)	5									Number of treatments (columns)	5
		Number of subjects (rows)	3									Number of subjects (rows)	3
		Number of missing values	0									Number of missing values	0
		Number of families	1									Number of families	1
		Number of comparisons per family	10									Number of comparisons per family	10
		Alpha	0.05									Alpha	0.05
		Holm-Sidak's multiple comparisons test	Mean Diff.	Significant?	Summary	Adjusted P Value						Holm-Sidak's multiple comparisons test	Mean Diff.	Significant?	Summary	Adjusted P Value
		0.25µM vs. 0.79µM	-0.06439	No	ns	0.9963	A-B					75µM vs. 230µM	0.921	No	ns	0.9499	A-B
		0.25µM vs. 2.5µM	-0.4362	No	ns	0.9963	A-C					75µM vs. 750µM	-0.07267	No	ns	0.9991	A-C
		0.25µM vs. 7.9µM	-3.54	No	ns	0.7773	A-D					75µM vs. 2300µM	-0.2399	No	ns	0.9991	A-D
		0.25µM vs. 25µM	-1.964	No	ns	0.9683	A-E					75µM vs. 7500µM	1.154	No	ns	0.9499	A-E
		0.79µM vs. 2.5µM	-0.3718	No	ns	0.9963	B-C					230µM vs. 750µM	-0.9936	No	ns	0.9499	B-C
		0.79µM vs. 7.9µM	-3.475	No	ns	0.7773	B-D					230µM vs. 2300µM	-1.161	No	ns	0.9499	B-D
		0.79µM vs. 25µM	-1.9	No	ns	0.9683	B-E					230µM vs. 7500µM	0.2326	No	ns	0.9991	B-E
		2.5µM vs. 7.9µM	-3.103	No	ns	0.8114	C-D					750µM vs. 2300µM	-0.1672	No	ns	0.9991	C-D
		2.5µM vs. 25µM	-1.528	No	ns	0.9683	C-E					750µM vs. 7500µM	1.226	No	ns	0.9499	C-E
		7.9µM vs. 25µM	1.576	No	ns	0.9683	D-E					2300µM vs. 7500µM	1.393	No	ns	0.9241	D-E
		Test details	Mean 1	Mean 2	Mean Diff.	SE of diff.	n1	n2	t	DF		Test details	Mean 1	Mean 2	Mean Diff.	SE of diff.	n1	n2	t	DF
		0.25µM vs. 0.79µM	4.641	4.706	-0.06439	2.157	3	3	0.02985	8		75µM vs. 230µM	5.367	4.446	0.921	1.066	3	3	0.8643	8
		0.25µM vs. 2.5µM	4.641	5.077	-0.4362	2.157	3	3	0.2022	8		75µM vs. 750µM	5.367	5.44	-0.07267	1.066	3	3	0.0682	8
		0.25µM vs. 7.9µM	4.641	8.181	-3.54	2.157	3	3	1.641	8		75µM vs. 2300µM	5.367	5.607	-0.2399	1.066	3	3	0.2251	8
		0.25µM vs. 25µM	4.641	6.605	-1.964	2.157	3	3	0.9105	8		75µM vs. 7500µM	5.367	4.214	1.154	1.066	3	3	1.083	8
		0.79µM vs. 2.5µM	4.706	5.077	-0.3718	2.157	3	3	0.1723	8		230µM vs. 750µM	4.446	5.44	-0.9936	1.066	3	3	0.9325	8
		0.79µM vs. 7.9µM	4.706	8.181	-3.475	2.157	3	3	1.611	8		230µM vs. 2300µM	4.446	5.607	-1.161	1.066	3	3	1.089	8
		0.79µM vs. 25µM	4.706	6.605	-1.9	2.157	3	3	0.8806	8		230µM vs. 7500µM	4.446	4.214	0.2326	1.066	3	3	0.2183	8
		2.5µM vs. 7.9µM	5.077	8.181	-3.103	2.157	3	3	1.439	8		750µM vs. 2300µM	5.44	5.607	-0.1672	1.066	3	3	0.1569	8
		2.5µM vs. 25µM	5.077	6.605	-1.528	2.157	3	3	0.7083	8		750µM vs. 7500µM	5.44	4.214	1.226	1.066	3	3	1.151	8
		7.9µM vs. 25µM	8.181	6.605	1.576	2.157	3	3	0.7304	8		2300µM vs. 7500µM	5.607	4.214	1.393	1.066	3	3	1.308	8
			0.25µM	0.79µM	2.5µM	7.9µM	25µM						75µM	230µM	750µM	2300µM	7500µM
		Number of values	3	3	3	3	3					Number of values	3	3	3	3	3
		Number of missing values	0	0	0	0	0					Number of missing values	0	0	0	0	0
		Minimum	3.76	3.246	4.554	4.902	4.21					Minimum	3.556	2.929	4.3	4.904	3.226
		25% Percentile	3.76	3.246	4.554	4.902	4.21					25% Percentile	3.556	2.929	4.3	4.904	3.226
		Median	4.538	4.156	4.935	7.317	4.245					Median	4.975	4.4	5	5.088	3.771
		75% Percentile	5.625	6.714	5.743	12.32	11.36					75% Percentile	7.571	6.011	7.02	6.83	5.643
		Maximum	5.625	6.714	5.743	12.32	11.36					Maximum	7.571	6.011	7.02	6.83	5.643
		Mean	4.641	4.706	5.077	8.181	6.605					Mean	5.367	4.446	5.44	5.607	4.214
		Std. Deviation	0.9367	1.798	0.6072	3.785	4.118					Std. Deviation	2.036	1.542	1.412	1.063	1.268
		Std. Error of Mean	0.5408	1.038	0.3506	2.185	2.377					Std. Error of Mean	1.176	0.89	0.8154	0.6136	0.7319
		Lower 95% CI	2.314	0.2388	3.569	-1.221	-3.624					Lower 95% CI	0.3084	0.6171	1.931	2.967	1.064
		Upper 95% CI	6.968	9.172	6.586	17.58	16.83					Upper 95% CI	10.43	8.276	8.949	8.247	7.363
		Panel E: Oxo-M, Maximum amplitude										Panel F: CHPG, Maximum amplitude
		Human Sample	0.25µM	0.79µM	2.5µM	7.9µM	25µM					Human Sample	75µM	230µM	750µM	2300µM	7500µM
		Replicate 1	1.92753	1.79612	2.89939	4.76909	1.79536					Replicate 1	1.57183	1.13061	1.32189	1.85034	1.3352
		Replicate 2	1.44691	1.61698	1.94437	3.01267	2.54191					Replicate 2	1.46361	1.16555	1.60591	1.65732	1.11262
		Replicate 3	0.996177	1.1201	1.56746	2.50458	2.92997					Replicate 3	2.16851	0.926892	1.01241	1.05046	1.00169
		ANOVA table	SS	DF	MS	F (DFn, DFd)	P value					ANOVA table	SS	DF	MS	F (DFn, DFd)	P value
		Treatment (between columns)	7.769	4	1.942	F (4, 8) = 4.559	P=0.0327					Treatment (between columns)	0.8811	4	0.2203	F (4, 8) = 2.259	P=0.1518
		Individual (between rows)	1.702	2	0.8511	F (2, 8) = 1.998	P=0.1978					Individual (between rows)	0.1239	2	0.06195	F (2, 8) = 0.6354	P=0.5545
		Residual (random)	3.408	8	0.4261							Residual (random)	0.7799	8	0.09749
		Total	12.88	14								Total	1.785	14
		Data summary										Data summary
		Number of treatments (columns)	5									Number of treatments (columns)	5
		Number of subjects (rows)	3									Number of subjects (rows)	3
		Number of missing values	0									Number of missing values	0
		Number of families	1									Number of families	1
		Number of comparisons per family	10									Number of comparisons per family	10
		Alpha	0.05									Alpha	0.05
		Holm-Sidak's multiple comparisons test	Mean Diff.	Significant?	Summary	Adjusted P Value						Holm-Sidak's multiple comparisons test	Mean Diff.	Significant?	Summary	Adjusted P Value
		0.25µM vs. 0.79µM	-0.0542	No	ns	0.9215	A-B					75µM vs. 230µM	0.6603	No	ns	0.2785	A-B
		0.25µM vs. 2.5µM	-0.6802	No	ns	0.6622	A-C					75µM vs. 750µM	0.4212	No	ns	0.6437	A-C
		0.25µM vs. 7.9µM	-1.972	No	ns	0.0588	A-D					75µM vs. 2300µM	0.2153	No	ns	0.9053	A-D
		0.25µM vs. 25µM	-0.9655	No	ns	0.5054	A-E					75µM vs. 7500µM	0.5848	No	ns	0.3754	A-E
		0.79µM vs. 2.5µM	-0.626	No	ns	0.6622	B-C					230µM vs. 750µM	-0.2391	No	ns	0.9053	B-C
		0.79µM vs. 7.9µM	-1.918	No	ns	0.0613	B-D					230µM vs. 2300µM	-0.445	No	ns	0.6372	B-D
		0.79µM vs. 25µM	-0.9113	No	ns	0.5054	B-E					230µM vs. 7500µM	-0.07548	No	ns	0.9053	B-E
		2.5µM vs. 7.9µM	-1.292	No	ns	0.2882	C-D					750µM vs. 2300µM	-0.206	No	ns	0.9053	C-D
		2.5µM vs. 25µM	-0.2853	No	ns	0.8455	C-E					750µM vs. 7500µM	0.1636	No	ns	0.9053	C-E
		7.9µM vs. 25µM	1.006	No	ns	0.5054	D-E					2300µM vs. 7500µM	0.3695	No	ns	0.7074	D-E
		Test details	Mean 1	Mean 2	Mean Diff.	SE of diff.	n1	n2	t	DF		Test details	Mean 1	Mean 2	Mean Diff.	SE of diff.	n1	n2	t	DF
		0.25µM vs. 0.79µM	1.457	1.511	-0.0542	0.533	3	3	0.1017	8		75µM vs. 230µM	1.735	1.074	0.6603	0.2549	3	3	2.59	8
		0.25µM vs. 2.5µM	1.457	2.137	-0.6802	0.533	3	3	1.276	8		75µM vs. 750µM	1.735	1.313	0.4212	0.2549	3	3	1.652	8
		0.25µM vs. 7.9µM	1.457	3.429	-1.972	0.533	3	3	3.7	8		75µM vs. 2300µM	1.735	1.519	0.2153	0.2549	3	3	0.8444	8
		0.25µM vs. 25µM	1.457	2.422	-0.9655	0.533	3	3	1.812	8		75µM vs. 7500µM	1.735	1.15	0.5848	0.2549	3	3	2.294	8
		0.79µM vs. 2.5µM	1.511	2.137	-0.626	0.533	3	3	1.175	8		230µM vs. 750µM	1.074	1.313	-0.2391	0.2549	3	3	0.9377	8
		0.79µM vs. 7.9µM	1.511	3.429	-1.918	0.533	3	3	3.598	8		230µM vs. 2300µM	1.074	1.519	-0.445	0.2549	3	3	1.746	8
		0.79µM vs. 25µM	1.511	2.422	-0.9113	0.533	3	3	1.71	8		230µM vs. 7500µM	1.074	1.15	-0.07548	0.2549	3	3	0.2961	8
		2.5µM vs. 7.9µM	2.137	3.429	-1.292	0.533	3	3	2.424	8		750µM vs. 2300µM	1.313	1.519	-0.206	0.2549	3	3	0.8079	8
		2.5µM vs. 25µM	2.137	2.422	-0.2853	0.533	3	3	0.5354	8		750µM vs. 7500µM	1.313	1.15	0.1636	0.2549	3	3	0.6416	8
		7.9µM vs. 25µM	3.429	2.422	1.006	0.533	3	3	1.888	8		2300µM vs. 7500µM	1.519	1.15	0.3695	0.2549	3	3	1.45	8
			0.25µM	0.79µM	2.5µM	7.9µM	25µM						75µM	230µM	750µM	2300µM	7500µM
		Number of values	3	3	3	3	3					Number of values	3	3	3	3	3
		Number of missing values	0	0	0	0	0					Number of missing values	0	0	0	0	0
		Minimum	0.9962	1.12	1.567	2.505	1.795					Minimum	1.464	0.9269	1.012	1.05	1.002
		25% Percentile	0.9962	1.12	1.567	2.505	1.795					25% Percentile	1.464	0.9269	1.012	1.05	1.002
		Median	1.447	1.617	1.944	3.013	2.542					Median	1.572	1.131	1.322	1.657	1.113
		75% Percentile	1.928	1.796	2.899	4.769	2.93					75% Percentile	2.169	1.166	1.606	1.85	1.335
		Maximum	1.928	1.796	2.899	4.769	2.93					Maximum	2.169	1.166	1.606	1.85	1.335
		Mean	1.457	1.511	2.137	3.429	2.422					Mean	1.735	1.074	1.313	1.519	1.15
		Std. Deviation	0.4658	0.3502	0.6866	1.188	0.5767					Std. Deviation	0.3796	0.1289	0.2968	0.4174	0.1698
		Std. Error of Mean	0.2689	0.2022	0.3964	0.686	0.3329					Std. Error of Mean	0.2192	0.07442	0.1714	0.241	0.09806
		Lower 95% CI	0.2999	0.641	0.4316	0.4771	0.9899					Lower 95% CI	0.7917	0.7542	0.576	0.4825	0.7279
		Upper 95% CI	2.614	2.381	3.843	6.38	3.855					Upper 95% CI	2.678	1.395	2.051	2.556	1.572
		Panel G: Oxo-M, Frequency										Panel H: CHPG, Frequency
		Human Sample	0.25µM	0.79µM	2.5µM	7.9µM	25µM					Human Sample	75µM	230µM	750µM	2300µM	7500µM
		Replicate 1	9.90002	12.2292	9.25009	8.61447	12.7425					Replicate 1	9.04658	9.29161	8.91692	10.1382	8.53534
		Replicate 2	10.398	10.4689	10.8422	8.92808	8.78548					Replicate 2	6.03582	7.09433	8.65034	8.64362	6.89942
		Replicate 3	8.29436	9.07562	9.88208	13.2258	12.0376					Replicate 3	8.46517	6.77593	6.18222	7.57815	5.98949
		ANOVA table	SS	DF	MS	F (DFn, DFd)	P value					ANOVA table	SS	DF	MS	F (DFn, DFd)	P value
		Treatment (between columns)	4.687	4	1.172	F (4, 8) = 0.3177	P=0.8585					Treatment (between columns)	4	4	1	F (4, 8) = 1	P=0.3682
		Individual (between rows)	1.373	2	0.6865	F (2, 8) = 0.1861	P=0.8337					Individual (between rows)	13	2	7	F (2, 8) = 8	P=0.0130
		Residual (random)	29.51	8	3.689							Residual (random)	7	8	0.8
		Total	35.57	14								Total	24	14
		Data summary										Data summary
		Number of treatments (columns)	5									Number of treatments (columns)	5
		Number of subjects (rows)	3									Number of subjects (rows)	3
		Number of missing values	0									Number of missing values	0
		Number of families	1									Number of families	1
		Number of comparisons per family	10									Number of comparisons per family	10
		Alpha	0.05									Alpha	0.05
		Holm-Sidak's multiple comparisons test	Mean Diff.	Significant?	Summary	Adjusted P Value						Holm-Sidak's multiple comparisons test	Mean Diff.	Significant?	Summary	Adjusted P Value
		0.25µM vs. 0.79µM	-1.06	No	ns	0.9971	A-B					75µM vs. 230µM	0.1	No	ns	0.9921	A-B
		0.25µM vs. 2.5µM	-0.4607	No	ns	0.9983	A-C					75µM vs. 750µM	-0.07	No	ns	0.9921	A-C
		0.25µM vs. 7.9µM	-0.7253	No	ns	0.9983	A-D					75µM vs. 2300µM	-0.9	No	ns	0.8967	A-D
		0.25µM vs. 25µM	-1.658	No	ns	0.9793	A-E					75µM vs. 7500µM	0.7	No	ns	0.9112	A-E
		0.79µM vs. 2.5µM	0.5998	No	ns	0.9983	B-C					230µM vs. 750µM	-0.2	No	ns	0.9921	B-C
		0.79µM vs. 7.9µM	0.3352	No	ns	0.9983	B-D					230µM vs. 2300µM	-1	No	ns	0.8554	B-D
		0.79µM vs. 25µM	-0.5973	No	ns	0.9983	B-E					230µM vs. 7500µM	0.6	No	ns	0.9166	B-E
		2.5µM vs. 7.9µM	-0.2646	No	ns	0.9983	C-D					750µM vs. 2300µM	-0.9	No	ns	0.8995	C-D
		2.5µM vs. 25µM	-1.197	No	ns	0.9965	C-E					750µM vs. 7500µM	0.8	No	ns	0.9112	C-E
		7.9µM vs. 25µM	-0.9324	No	ns	0.9972	D-E					2300µM vs. 7500µM	2	No	ns	0.4601	D-E
		Test details	Mean 1	Mean 2	Mean Diff.	SE of diff.	n1	n2	t	DF		Test details	Mean 1	Mean 2	Mean Diff.	SE of diff.	n1	n2	t	DF
		0.25µM vs. 0.79µM	9.531	10.59	-1.06	1.568	3	3	0.6762	8		75µM vs. 230µM	8	8	0.1	0.8	3	3	0.2	8
		0.25µM vs. 2.5µM	9.531	9.991	-0.4607	1.568	3	3	0.2938	8		75µM vs. 750µM	8	8	-0.07	0.8	3	3	0.09	8
		0.25µM vs. 7.9µM	9.531	10.26	-0.7253	1.568	3	3	0.4625	8		75µM vs. 2300µM	8	9	-0.9	0.8	3	3	1	8
		0.25µM vs. 25µM	9.531	11.19	-1.658	1.568	3	3	1.057	8		75µM vs. 7500µM	8	7	0.7	0.8	3	3	0.9	8
		0.79µM vs. 2.5µM	10.59	9.991	0.5998	1.568	3	3	0.3825	8		230µM vs. 750µM	8	8	-0.2	0.8	3	3	0.3	8
		0.79µM vs. 7.9µM	10.59	10.26	0.3352	1.568	3	3	0.2137	8		230µM vs. 2300µM	8	9	-1	0.8	3	3	1	8
		0.79µM vs. 25µM	10.59	11.19	-0.5973	1.568	3	3	0.3809	8		230µM vs. 7500µM	8	7	0.6	0.8	3	3	0.8	8
		2.5µM vs. 7.9µM	9.991	10.26	-0.2646	1.568	3	3	0.1688	8		750µM vs. 2300µM	8	9	-0.9	0.8	3	3	1	8
		2.5µM vs. 25µM	9.991	11.19	-1.197	1.568	3	3	0.7633	8		750µM vs. 7500µM	8	7	0.8	0.8	3	3	1	8
		7.9µM vs. 25µM	10.26	11.19	-0.9324	1.568	3	3	0.5946	8		2300µM vs. 7500µM	9	7	2	0.8	3	3	2	8
			0.25µM	0.79µM	2.5µM	7.9µM	25µM						75µM	230µM	750µM	2300µM	7500µM
		Number of values	3	3	3	3	3					Number of values	3	3	3	3	3
		Number of missing values	0	0	0	0	0					Number of missing values	0	0	0	0	0
		Minimum	8.294	9.076	9.25	8.614	8.785					Minimum	6	7	6	8	6
		25% Percentile	8.294	9.076	9.25	8.614	8.785					25% Percentile	6	7	6	8	6
		Median	9.9	10.47	9.882	8.928	12.04					Median	8	7	9	9	7
		75% Percentile	10.4	12.23	10.84	13.23	12.74					75% Percentile	9	9	9	10	9
		Maximum	10.4	12.23	10.84	13.23	12.74					Maximum	9	9	9	10	9
		Mean	9.531	10.59	9.991	10.26	11.19					Mean	8	8	8	9	7
		Std. Deviation	1.099	1.58	0.8017	2.577	2.111					Std. Deviation	2	1	2	1	1
		Std. Error of Mean	0.6347	0.9124	0.4629	1.488	1.219					Std. Error of Mean	0.9	0.8	0.9	0.7	0.7
		Lower 95% CI	6.8	6.665	8	3.856	5.945					Lower 95% CI	4	4	4	6	4
		Upper 95% CI	12.26	14.52	11.98	16.66	16.43					Upper 95% CI	12	11	12	12	10

## Sheet: Fig. 1-2 
	Extended data 1-2: CHPG and ET1 differentiation
	ET1 (Endothelin receptor agonist)											CHPG (mGluR5 agonist)
	Panel B											Panel E
	O4+/DAPI+ ET1 differentiation											O4+/DAPI+ CHPG differentiation
	O4+/DAPI+											O4+/DAPI+
	Human sample	0nM	150nM	1500nM								Human sample	0µM	750µM	1300µM
	Replicate 1	44.5	48.5	45.8								Replicate 1	53.5	43.5	49.9
	Replicate 2	39.04	38.7	40.5								Replicate 2	37.6	36.4	27
												Replicate 3	45.1	47	36
												Replicate 4	30.8	24.6	18.3
												Replicate 5	41	34.8	30.4
	Repeated measures ANOVA summary											Repeated measures ANOVA summary
	ANOVA table	SS	DF	MS	F (DFn, DFd)	P value						ANOVA table	SS	DF	MS	F (DFn, DFd)	P value
	Treatment (between columns)	3.637	2	1.819	F (2, 2) = 0.5580	P=0.6419						Treatment (between columns)	215.6	2	107.8	F (2, 8) = 8.053	P=0.0121
	Individual (between rows)	70.45	1	70.45	F (1, 2) = 21.62	P=0.0433						Individual (between rows)	1032	4	257.9	F (4, 8) = 19.27	P=0.0004
	Residual (random)	6.519	2	3.259								Residual (random)	107.1	8	13.39
	Total	80.61	5									Total	1354	14
	Data summary											Data summary
	Number of treatments (columns)	3										Number of treatments (columns)	3
	Number of subjects (rows)	2										Number of subjects (rows)	5
	Number of missing values	0										Number of missing values	0
	Number of families	1										Number of families	1
	Number of comparisons per family	3										Number of comparisons per family	3
	Alpha	0.05										Alpha	0.05
	Holm-Sidak's multiple comparisons test	Mean Diff.	Significant?	Summary	Adjusted P Value							Holm-Sidak's multiple comparisons test	Mean Diff.	Significant?	Summary	Adjusted P Value
	0nM vs. 150nM	-1.83	No	ns	0.8023	A-B						0µM vs. 750µM	4.34	No	ns	0.1263	A-B
	0nM vs. 1500nM	-1.38	No	ns	0.8023	A-C						0µM vs. 1300µM	9.28	Yes	*	0.0116	A-C
	150nM vs. 1500nM	0.45	No	ns	0.8264	B-C						750µM vs. 1300µM	4.94	No	ns	0.1263	B-C
	Test details	Mean 1	Mean 2	Mean Diff.	SE of diff.	n1	n2	t	DF			Test details	Mean 1	Mean 2	Mean Diff.	SE of diff.	n1	n2	t	DF
	0nM vs. 150nM	41.77	43.6	-1.83	1.805	2	2	1.014	2			0µM vs. 750µM	41.6	37.26	4.34	2.314	5	5	1.876	8
	0nM vs. 1500nM	41.77	43.15	-1.38	1.805	2	2	0.7644	2			0µM vs. 1300µM	41.6	32.32	9.28	2.314	5	5	4.011	8
	150nM vs. 1500nM	43.6	43.15	0.45	1.805	2	2	0.2493	2			750µM vs. 1300µM	37.26	32.32	4.94	2.314	5	5	2.135	8
		0nM	150nM	1500nM									0µM	750µM	1300µM
	Number of values	2	2	2								Number of values	5	5	5
	Number of missing values	0	0	0								Number of missing values	0	0	0
	Minimum	39.04	38.7	40.5								Minimum	30.8	24.6	18.3
	25% Percentile	39.04	38.7	40.5								25% Percentile	34.2	29.7	22.65
	Median	41.77	43.6	43.15								Median	41	36.4	30.4
	75% Percentile	44.5	48.5	45.8								75% Percentile	49.3	45.25	42.95
	Maximum	44.5	48.5	45.8								Maximum	53.5	47	49.9
	Mean	41.77	43.6	43.15								Mean	41.6	37.26	32.32
	Std. Deviation	3.861	6.93	3.748								Std. Deviation	8.468	8.673	11.74
	Std. Error of Mean	2.73	4.9	2.65								Std. Error of Mean	3.787	3.879	5.25
	Lower 95% CI	7.082	-18.66	9.479								Lower 95% CI	31.09	26.49	17.75
	Upper 95% CI	76.46	105.9	76.82								Upper 95% CI	52.11	48.03	46.89
	Panel C											Panel F
	Complex O4+/DAPI+ ET1 differentiation											Complex O4+/DAPI+ CHPG differentiation
	Complex O4+/DAPI+											Complex O4+/DAPI+
	Human sample	0nM	150nM	1500nM								Human sample	0µM	750µM	1300µM
	Replicate 1	36	37.2	36.8								Replicate 1	32	20.9	26.1
	Replicate 2	33.1	30.1	35.4								Replicate 2	27.6	25.2	17.7
												Replicate 3	39.3	39.5	30.8
												Replicate 4	16.2	13.8	5.8
												Replicate 5	19.9	14.3	10.3
	Repeated measures ANOVA summary											Repeated measures ANOVA summary
	ANOVA table	SS	DF	MS	F (DFn, DFd)	P value						ANOVA table	SS	DF	MS	F (DFn, DFd)	P value
	Treatment (between columns)	6.143	2	3.072	F (2, 2) = 0.7037	P=0.5870						Treatment (between columns)	196.3	2	98.17	F (2, 8) = 10.64	P=0.0056
	Individual (between rows)	21.66	1	21.66	F (1, 2) = 4.962	P=0.1558						Individual (between rows)	1149	4	287.2	F (4, 8) = 31.13	P<0.0001
	Residual (random)	8.73	2	4.365								Residual (random)	73.82	8	9.228
	Total	36.53	5									Total	1419	14
	Data summary											Data summary
	Number of treatments (columns)	3										Number of treatments (columns)	3
	Number of subjects (rows)	2										Number of subjects (rows)	5
	Number of missing values	0										Number of missing values	0
	Number of families	1										Number of families	1
	Number of comparisons per family	3										Number of comparisons per family	3
	Alpha	0.05										Alpha	0.05
	Holm-Sidak's multiple comparisons test	Mean Diff.	Significant?	Summary	Adjusted P Value							Holm-Sidak's multiple comparisons test	Mean Diff.	Significant?	Summary	Adjusted P Value
	0nM vs. 150nM	0.9	No	ns	0.7842	A-B						0µM vs. 750µM	4.26	No	ns	0.0852	A-B
	0nM vs. 1500nM	-1.55	No	ns	0.7842	A-C						0µM vs. 1300µM	8.86	Yes	**	0.0052	A-C
	150nM vs. 1500nM	-2.45	No	ns	0.7399	B-C						750µM vs. 1300µM	4.6	No	ns	0.0852	B-C
																				DF
	Test details	Mean 1	Mean 2	Mean Diff.	SE of diff.	n1	n2	t	DF			Test details	Mean 1	Mean 2	Mean Diff.	SE of diff.	n1	n2	t	8
	0nM vs. 150nM	34.55	33.65	0.9	2.089	2	2	0.4308	2			0µM vs. 750µM	27	22.74	4.26	1.921	5	5	2.217	8
	0nM vs. 1500nM	34.55	36.1	-1.55	2.089	2	2	0.7419	2			0µM vs. 1300µM	27	18.14	8.86	1.921	5	5	4.612	8
	150nM vs. 1500nM	33.65	36.1	-2.45	2.089	2	2	1.173	2			750µM vs. 1300µM	22.74	18.14	4.6	1.921	5	5	2.394
		0nM	150nM	1500nM									0µM	750µM	1300µM
	Number of values	2	2	2								Number of values	5	5	5
	Number of missing values	0	0	0								Number of missing values	0	0	0
	Minimum	33.1	30.1	35.4								Minimum	16.2	13.8	5.8
	25% Percentile	33.1	30.1	35.4								25% Percentile	18.05	14.05	8.05
	Median	34.55	33.65	36.1								Median	27.6	20.9	17.7
	75% Percentile	36	37.2	36.8								75% Percentile	35.65	32.35	28.45
	Maximum	36	37.2	36.8								Maximum	39.3	39.5	30.8
	Mean	34.55	33.65	36.1								Mean	27	22.74	18.14
	Std. Deviation	2.051	5.02	0.9899								Std. Deviation	9.27	10.51	10.46
	Std. Error of Mean	1.45	3.55	0.7								Std. Error of Mean	4.145	4.698	4.677
	Lower 95% CI	16.13	-11.46	27.21								Lower 95% CI	15.49	9.695	5.153
	Upper 95% CI	52.97	78.76	44.99								Upper 95% CI	38.51	35.78	31.13

## Sheet: Fig. 1-3
	Figure 1-1:	Individual cell traces for cells comprising averaged traces for figure 1E			No antagonist (Tg)
		# of cells			Time (m)	Cell #1	Cell #2	Cell #3	Cell #4	Cell #5	Cell #6	Cell #7	Cell #8	Cell #9	Cell #10	Cell #11	Cell #12	Cell #13	Cell #14	Cell #15	Cell #16	Cell #17	Cell #18	Cell #19	Cell #20	Cell #21	Cell #22	Cell #23	Cell #24	Cell #25	Cell #26	Cell #27	Cell #28	Cell #29	Cell #30	Cell #31	Cell #32	Cell #33	Cell #34	Cell #35	Cell #36	Cell #37	Cell #38	Cell #39	Cell #40	Cell #41	Cell #42	Cell #43	Cell #44
	No antagonist (Tg)	68			0	26.597	38.327	40.104	62.033	62.183	38.178	54.729	44.019	75.459	64.393	26.786	30.849	74.522	125.433	65.903	25.583	38.235	38.964	37.981	64.912	27.158	22.6	206.742	83.325	81.243	65.107	25.109	90.737	38.135	39.008	86.321	25.844	30.678	97.95	49.171	36.643	56.356	66.587	56.574	17.475	34.475	31.432	41.595	74.222
	APB (Tg)	49			0.083333	27.048	43.509	35.597	62.248	58.72	39.274	58.765	40.379	76.286	64.885	26.29	31.849	74.275	129.746	68.484	24.483	39.324	37.054	40.963	66.386	27.474	24.157	209.081	85.386	83.7	63.071	20.906	93.671	37.27	36.158	86.201	26.455	30.356	96.267	51.7	33.714	54.602	66.079	59.738	12.186	28.695	36.23	43.253	72.209
	MRS (Tg)	46			0.166667	30.516	43.218	33.94	63.306	59.354	39.726	60.353	42.961	77.714	62.262	26.656	30.233	76.145	126.776	67.387	24.417	37.632	35.214	37.778	66.614	23.874	22.5	211.226	87.532	80.629	64.774	22.828	92.737	41.108	35.025	86.403	26.442	31.102	99.02	52.643	34.643	54.822	65.587	60.607	14.305	33.356	33.216	44.835	75.089
	No antagonist (Oxo-M)	51			0.25	25.435	45.418	37.985	62.14	60.841	41.164	56.541	42.155	76.153	64.525	27.466	31.512	76.884	125.806	66.065	24.233	39.103	38.054	37.093	63.895	23.642	23.943	210.194	83.769	81.471	63.512	23.641	93.329	36.892	36.058	83.381	27.844	30.288	98.921	51.614	33.536	55.992	65.492	57.393	15.068	29.695	32.77	40.456	73.842
	APB (Oxo-M)	48			0.333333	25.129	40.436	39.239	62.19	59.976	37.575	58	42.553	77.153	65.115	26.221	31.616	75.565	127.164	65.28	22.55	39.926	39.446	41.407	63	25.379	21.457	213.565	84.634	82.4	65.44	21.844	90.013	36.216	39.158	87.313	28.545	31.61	99.505	52.257	31.446	59.797	63.841	57.541	13.458	32.966	34.108	41.468	72.924
	MRS (Oxo-M)	53			0.416667	29.016	42.655	35.448	63.826	64.622	39.466	56.282	44.505	77.816	71.328	28.336	28.116	77.29	129.045	65.828	24.533	40.221	39.857	41.185	64.596	26.568	23.729	211.774	86.542	80.457	64.821	22.828	92.013	39.122	38.267	86.612	25.909	32.983	97.683	50.757	33.018	54.28	66.302	59.656	13.339	30.508	31.757	42.013	73.272
					0.5	29.645	44.345	38.015	62.008	61.549	39.178	54.694	43.019	78.051	65.672	24.855	28.349	78.913	126.119	65.097	23.95	38.309	37.929	36.907	66.035	25.611	22.457	212.952	85.739	86.657	66.262	23.688	93.158	38.081	38.858	85.216	24.091	30.627	100.02	53.057	34.018	57.314	64.381	58.361	13.915	31.78	33.135	46.532	74.139
					0.583333	26.597	46	34.806	62.298	61.146	39.918	56.094	41.786	77.49	66.066	26.282	28.744	74.348	128.507	66.548	25.333	37.353	35.946	42.093	68.088	27.526	22	210.597	85.275	82.971	66.536	30.469	93.053	41.054	36.858	86.918	28.532	34.831	98.069	46.943	33.839	56.551	65.968	55.918	14.305	33.068	32.122	44.797	73.728
					0.666667	28.387	47.091	34.642	63.364	60.415	40.164	56.929	43.505	79.612	66.459	25.885	30.058	72.855	128.955	63.559	23.817	38.515	35.786	36.37	65.702	24.326	23.457	212.371	85.112	84.586	67.869	27.031	96.132	39.392	37.1	85.858	24.221	29	99.792	47.471	35.643	56.271	65.571	59	14.237	32.729	33.284	41.177	73.127
					0.75	31.371	44.509	38.925	63.554	61.854	37.082	57.894	42.243	78.276	64.705	25.725	32.826	79.478	131.537	64.473	27.333	39.25	39.339	37.611	60.912	26.8	24.671	205.403	83.973	90.814	65.69	23.875	93.368	38.743	36.692	86.194	24.429	33.39	99.713	48.071	36.75	53.924	66.333	61.492	14.983	33.847	33.703	44.835	73.538
					0.833333	25.968	41.4	32.672	63.314	61.805	42.986	57.047	44.621	76.837	65.738	28.16	29.709	76.406	126.567	68.634	25.667	39.471	38.411	31.685	65.579	27.232	21.571	207	81.668	87.343	66.476	27.766	92.724	42.405	38.467	84.284	24.494	31.763	102.317	50.371	36.036	56.932	68.365	55.803	15.661	29.22	31.649	44.316	74.924
					0.916667	27.29	44.982	36.09	61.521	64.159	40.589	55.918	43.262	76.969	64.246	26.008	31.326	78.377	130.955	66.753	26.267	38.706	37.732	38.981	64.316	30.295	24.214	211.71	82.539	89.429	66.214	28.391	94.526	40.014	34.167	87.567	22.597	30.831	98.505	49.557	33.518	56.11	65.349	58.098	13.898	34.271	33.203	45.076	75.076
					1	24.726	45.455	37.478	64.19	63.902	40.562	54.729	44.485	78.367	67.426	27.634	29.523	76.971	128.582	68.323	25.733	39.162	37.714	35.593	64.754	26.379	21.214	213.516	85.864	87.8	69.083	25.891	92.342	38.257	37.708	87.201	21.286	31.746	101.762	51.986	34.196	59.695	64.937	60.328	14.78	32.136	34.068	45.544	72.968
					1.08333	27.419	42.364	34.343	63.81	60.732	40.288	56.765	42.33	78.276	66.623	25.092	30.023	73.42	128.164	62.624	24.983	35.559	37.125	38.074	63.684	28.337	23.3	208.677	84.41	86.657	66.036	27.484	92.737	40.703	35.175	86.821	23.896	28.881	99.149	46.5	36.018	57.627	64.54	61.082	12.542	30.203	31.581	43.063	74
					1.16667	29.952	43.782	36.955	60.769	60.671	41.986	56.847	43.699	77.102	66.934	24.496	31.314	76.478	126.478	61.097	24.967	35.662	35.446	34.722	63.614	24.663	19.157	209.661	86.258	87.2	65.524	23.078	90.724	38.973	38.325	85.687	26.675	32.153	99.099	47.8	34.625	56.449	64.19	55.541	13.508	31.678	32.284	41.57	72.456
					1.25	27.613	46.418	36.403	63	62.232	38.959	60.353	43.408	76.969	66.607	24.153	30.837	77.464	131.493	63.226	22.583	35.941	36.714	39.815	63.754	27.463	23.686	211.323	82.183	88.529	64.536	29.578	93.289	44.189	38.842	86.955	23.247	30.559	101.455	50.186	36.661	57.203	65.19	58.951	12.847	31.881	36.959	46.532	74.525
					1.33333	26.161	43.455	34.254	61.471	59.598	36.808	56.282	42.544	76.959	65.852	25.313	27.709	72.783	129.119	62.591	22.867	39.985	38.304	36.926	60.211	27.221	22.743	207.742	82.339	86.757	66.476	27.219	90.053	39.905	37.292	84.41	25.299	32.559	101.475	47.414	34.714	54.364	66.063	60.443	13.644	31.424	31.378	43.203	73.323
					1.41667	26.726	41.218	35.537	60.43	61.744	38.74	55.376	39.573	78.01	68.951	22.634	28.465	76.362	128	63.839	24.683	35.265	35.75	36.315	56.526	28.316	20.157	206.371	83.42	89.171	66.595	29.562	88.882	39.365	35.467	84.44	28.468	30.797	100.851	45.043	40.839	56.847	62.857	61.689	16.78	28.39	34.581	42.861	73.918
					1.5	28.21	46.527	35.209	62.264	63.11	41.808	55.741	42.359	76.939	67.377	24.954	31.523	73.696	127.433	64.548	26.183	35.368	39.25	35	64.807	26.716	23.486	206.339	81.285	89.957	66.143	25.25	92.026	38.838	38.125	84.134	23.753	31.169	100.277	47.243	35.571	57.466	62.952	58.738	15.085	32.424	34.176	43.089	72.146
					1.58333	25.403	48.055	33.567	61.339	62.427	42.836	58.612	42.34	77.622	68.902	25.351	31.43	76.072	130.149	65.753	25.433	37.735	36.143	38.685	61.316	28.095	24.486	203.984	82.905	88.443	66.929	29.641	89.908	42.946	35.567	86.701	26.935	31.102	98.713	46.071	32.661	56	64.492	58.279	15.932	29.695	33.703	41.481	75.829
					1.66667	28.065	43.145	36.746	62.041	60.463	39.425	55.906	41.388	75.714	66.934	26.824	29.081	73.014	128.791	62.172	23.233	36.971	34.375	36.093	58.807	27.095	23.529	201.355	80.244	88.529	66.369	27.594	89.645	39.446	35.958	82.485	24.442	32.407	100.248	44.657	32.286	53.653	65.698	62.098	15.153	34.051	33.946	41.494	72.88
					1.75	30.855	47.127	34.373	62.306	61.732	36.863	55.624	43.388	76.735	65.639	24.756	29.605	73.377	127.433	65.183	24.317	39.221	35.339	38.815	60.053	28.558	17.971	203.403	82.007	93.6	66.833	26.828	90.763	40.149	35.608	82.784	26.078	35.237	98.832	47.714	33.25	53.458	63.365	55.984	12.407	33.763	32.041	42.114	75.272
					1.83333	27.048	42.055	32.955	62.182	64.61	42.603	57.612	42.485	78.582	65.672	23.748	30.291	74.29	129.791	63.839	26.583	35.485	36.107	36.296	59.526	25.358	22.6	208.694	82.478	91.2	68.274	28.484	91.789	42.243	37.058	85.299	26.974	30.39	100.733	47.629	32.018	52.237	62	58.262	15.153	33.22	35.797	41.987	70.044
					1.91667	27.548	43.964	33.194	59.405	61.805	39.26	58.906	41.515	74.857	70.623	25.275	30.826	76.957	128.134	62.925	27.017	37.029	37.161	35.593	55.877	25.768	21.471	210.613	82.936	91.314	66.512	27.125	90.316	38.297	35.675	84.47	27.506	28.678	98.495	42.771	36.679	58.085	59.54	57.492	16.881	33.644	32.014	42.266	75.089
					2	25.71	44.764	36.716	60.868	65.732	39.425	57.282	43.563	72.837	63.721	26.42	28.07	77.507	127.746	62.516	25.183	35.603	35.321	38	57.93	28.232	21.357	211.565	81.729	87.014	67.06	29.344	90.868	38.419	37.575	83.06	27.091	31.966	98.802	44.557	34.25	52.966	63.302	59	17.136	32.407	34.446	43.772	75.449
					2.08333	23.726	44.218	29.94	59.479	63.122	39.288	55.318	42.388	76.112	68.049	27.237	32.849	76.304	126.09	63.118	25.067	38.5	35.339	37	60.421	29.032	22.271	211.887	85.393	86.714	67.048	31.766	93.224	40.919	35.583	86.127	25.104	31.576	98.772	43.686	33.75	54.89	61.667	59.639	13.407	33.305	33.351	43.203	75.576
					2.16667	21.71	42.364	33.179	60.628	60.695	39.164	53.153	41.485	74.051	64.59	26.504	30.64	75.058	129.687	63.366	24.8	36.779	34.786	35	55.316	27.326	20.357	212.032	81.953	86.229	61.333	29.234	91.618	41.757	36.067	82.097	24.571	32.475	98.723	41.743	36.482	55.076	61.286	58.164	15.068	32.932	33.919	42.215	74.342
					2.25	26.758	46.382	31.866	61.62	61.183	39.521	58.024	41.67	76.367	67.639	26.229	30.477	75.826	126.746	63.129	25.85	33.882	33.679	37.704	58.263	29.716	21.371	211.984	82.827	90.571	64.893	31.969	90.184	40.635	32.675	81.007	24.442	32.492	99.386	42.629	34.768	54.195	65.429	56.541	14.966	33.678	30.77	41.709	72.81
					2.33333	28.129	44.982	35.433	55.562	58.354	38.014	52.376	38.175	75.214	65.705	24.611	28.488	70.652	126.239	61.828	22.217	38.794	30.714	34.204	56.281	25.8	21.929	210.645	77.305	83.314	63.024	26.562	85.684	39.946	35.175	77.157	23.87	29.932	95.525	39.243	34.589	53.068	60.524	53.246	14.78	33.576	32.581	38.013	68.81
					2.41667	21.081	46.782	32.791	56.678	56.012	36.767	54.388	41.097	73.745	63.459	26.214	29.209	71.333	123.224	62.86	23.4	36.118	32.286	36.685	55.123	25.947	19.729	209.484	78.085	82.7	63.393	27.141	86.487	39.568	32.983	76.09	25.208	27.339	94.584	44.586	32.839	50.636	59.286	52.721	15.441	30.085	32.041	42.975	70.627
					2.5	26.629	41.527	30.493	59.256	59.293	37.986	55.624	37.748	73.449	60.705	24.092	27.791	74.594	122.985	61.247	23.983	35.294	34.5	32.685	57.789	27.758	20.571	208.903	79.424	89.443	60.976	24.672	83.342	39.743	33.592	78.246	21.403	26.763	97.188	38.514	33.679	52.441	58.714	56.738	17.034	31.593	34.122	39.418	71.032
					2.58333	27.177	42.873	31.701	57.645	55.512	40.11	53.459	39.612	71.776	65.426	26.947	29.977	70.464	120.209	59.742	25.567	33.5	33.268	33.056	55.351	24.695	22.871	207.403	80.973	87.371	63.143	26.656	85.842	37.757	32.65	76.396	22.61	29.61	93.347	42.371	31.857	50.975	62.317	56.049	14.559	28.983	33.473	40.772	71.418
					2.66667	27.548	42.2	32.358	57.116	56.72	38.342	54.2	38.058	71.51	60.803	24.931	25.116	70.406	118.791	61.559	22.85	35.382	35.643	34.352	51.491	25.074	19.886	206.048	79.715	85.943	59.702	23.781	82.987	37.324	33.433	77.03	21.896	29.729	94	39.771	35.196	52.466	59.873	59.426	13.661	26.068	29.905	41.127	68.778
					2.75	29.226	43.691	26	58.322	57.976	40.808	54.329	40.359	72.01	59.934	23.458	28.14	71.797	118.149	57.914	26.617	32.588	32.054	33.556	54.158	25.568	23.414	206.677	79.231	85.043	58.429	24.031	87.303	37.622	35.442	74.679	22.714	26.814	93.752	37.929	32.125	52.864	55.302	55.262	14.424	29.627	29.892	39.405	68.399
					2.83333	23.742	39.709	29.537	53.19	59.085	36.712	49.753	38.903	71.337	65.164	21.679	24.826	67.913	120.701	58.677	21.417	34.676	37.268	31.907	53.719	23.905	21.171	201.79	76.875	85.643	58.524	27.891	84.303	42.122	34.35	77.09	20.935	29.22	94.564	38.714	34.018	50.542	58.222	50.59	13.356	29.932	31.486	39.772	67.519
					2.91667	21.452	40.782	27.552	54.934	58.585	34.589	50.318	37.495	69.806	62.77	23.305	24.767	71.841	120.284	59.28	22.183	33.471	32.286	35.519	49.596	25.063	19.671	203.629	78.176	87.357	58.488	24.219	82.592	40.581	35.817	76.388	26.091	32.085	92.96	38.814	33.571	49.542	58.921	56.033	14.356	32.508	34.257	35.835	67.481
					3	27.161	40.745	31.269	57.215	56.439	36.014	49.647	38.01	70.5	59.213	22.611	24.488	72.42	116.701	56.032	22.317	32.456	29.821	36.037	47.719	23.674	20.086	197.129	75.708	82.529	56.31	25.297	82.566	37.743	34.033	73.634	23.961	27.695	93.782	42.914	30.536	50.754	57.619	56.738	14.186	29.407	31.432	39.025	68.525
					3.08333	24.097	41.382	28.94	54.248	58.073	35.192	51.624	38.097	70.867	61.23	23.336	26.733	69.478	116.224	59.312	23.55	32.853	31.089	36.204	51.351	28.389	18.886	196.823	77.997	86.414	60.69	24.281	86.855	41.257	34.658	74.336	26.636	31.678	93.099	42.143	31.893	49.297	59.698	59.738	14.254	26.288	31.649	36.519	67.184
					3.16667	24.597	39.927	31.91	56.661	55.89	48.973	51.506	38.408	72.459	64.377	23.382	27.965	68.362	118.657	60.591	24.417	36.265	33.393	35.444	48.702	26.4	20.629	195.452	73.593	84.443	60.333	22.922	87.066	39.378	33.242	75.336	21.935	32.661	93.713	41	33.911	50.771	59.857	56.311	17.22	27.017	32.135	34.975	67.456
					3.25	25.016	37.982	31.045	56.76	59.756	67.027	51.188	39.359	69.776	61.311	22.702	30.674	71.29	119.328	58.484	23.967	35.353	35.286	39.611	50.053	24.242	19.643	196.581	77.631	84.014	57.143	26.172	84.171	37	35.042	74.761	24.351	31.034	92.663	40.386	31.679	52	56.825	55.115	16.034	29.186	31.324	42.759	66.684
					3.33333	21.694	39.818	34.478	58.678	55.61	53.767	50.671	37	72.582	63.475	24.702	26.942	69.043	121.627	57.989	23.95	34.956	32.089	33.796	52.667	26.947	22.129	198.145	75.247	86	58.048	22.875	83.974	39.459	36.058	74.582	22.494	27.22	93.119	40.743	35.607	47.754	58.952	56.131	16.831	28.576	31.622	38.62	68.468
					3.41667	27	39.345	28.358	58.678	54.146	44.384	52.341	38.738	68.112	60.852	25.183	26.047	69.826	117.731	58.366	24.6	34.471	34.643	34.185	54.825	26.432	24.029	203.097	76.319	85.114	60.976	27.031	83.724	39.338	32.725	76.313	25.013	27.017	92.822	39.7	29.518	50.949	59.222	57.016	14.186	24.949	34.919	39.709	68.873
					3.5	24.048	44.782	26.567	55.289	57.5	37.452	52.671	44.981	70.592	63.115	24.847	29.767	71.449	119.045	60.57	22.117	34.941	31.786	35.13	50.263	26.758	21.4	200.935	76.953	88.7	61.738	26.047	82.289	40.514	32.683	77.052	24.169	27.119	90.673	39.4	31.804	50.754	62.111	54.689	16.644	32.186	30.838	38.582	70.69
					3.58333	25.581	43.164	33.642	57.165	55.829	39.863	54.129	40.971	69.388	66.082	23.252	28.442	68.812	121.313	59.839	23.75	33.868	34.393	34.907	48.895	26.147	19.471	200.145	76.563	85.514	59.167	24.938	83.566	37.622	33.433	75.701	25.091	29.508	92.03	37.486	32.232	51.534	60.063	53.721	15	29.797	30.419	37.873	69.905
					3.66667	28.339	44.727	31.761	60.851	59.512	42.219	49.906	42.058	70.898	62.852	22.168	28.395	73	120.642	59.516	26.717	36.074	33.125	36.611	49.561	26.484	21.857	199.613	77.349	88.643	63	27.125	83.158	40.041	34.183	78.806	21.052	28.712	94.267	43.686	32.446	50.492	58.873	57.459	14.508	27.593	31.405	39.709	68.88
					3.75	24.516	41.255	30.716	59.083	60.073	91.068	51.459	40.097	69.204	63.459	23.649	25.698	71.478	119.851	61.118	29.4	36.574	34.429	31.185	53.333	26.368	21	200.242	75.895	86.214	63.31	26.969	86.632	40.162	33.925	80.47	22.481	24.61	92.366	45.757	30.179	49.331	57.571	55.869	15.339	38.068	30.351	41.633	71.968
					3.83333	22.581	40.655	43.224	57.223	63.293	269.836	51.235	40.689	72.112	61.984	22.214	31.942	68.609	121.134	58.226	33.083	33.588	34.643	38.685	51.439	34.2	18.357	198.839	74.82	86.586	75.833	24.75	86.158	41.635	32.067	81.903	22.078	27.051	91.901	60.5	29.143	52.136	58.698	57.18	13.034	53.339	30.959	54.608	72.519
					3.91667	22.968	42.855	47.507	58.207	67.744	295.027	51.812	40.252	69.571	64.066	24.382	27.302	72.377	121.791	60.796	38.65	35.279	34.054	50.315	53.07	45.432	20.071	203.984	75.861	87.329	121.548	26.578	90.237	51.568	33.975	95.94	23.286	23.085	95.396	79.914	30.661	53.475	60.302	53.689	15.254	66.712	32.378	72.215	79.778
					4	24.935	42.527	59.97	59.14	75.683	273.753	53.953	45.262	72.276	65.984	23.336	34.756	72.739	125.761	60.656	43.933	34.897	34.571	59.093	57	56.568	22.357	203.306	78.359	92.543	180.179	27.812	93.263	63.622	33.783	119.664	20.13	25.695	95.139	89.4	31.429	53.949	63.333	55.426	15.814	79.373	33.608	87.81	102.563
					4.08333	26.161	50	62.254	62.628	76.207	245.411	65.765	54.854	72.704	65.098	23.74	43.907	78.739	135.716	61.022	44.567	37.5	34.5	68.278	60.912	61.821	19.371	207.161	78.051	96.114	184.631	35.219	108.368	78.135	34.95	136.642	25.662	30.932	92.446	99.243	31.411	60.356	62.095	56.721	12.22	79.441	31.311	96.646	133.646
					4.16667	30.581	56.345	62	76.256	83.098	226.849	78.129	69.592	78.327	70.098	25.565	56.314	94.507	145.149	67.978	47.15	40.824	35.839	72.852	69.877	64.853	21.086	209.355	80.698	101.186	170.107	44.062	144.539	80.824	36.458	147.478	22.74	32.017	94.366	101.529	37.518	72.068	60.778	55.033	16.339	79.949	38.905	100.127	172.956
					4.25	36.048	59.291	52.94	90.273	85.537	212.973	93.388	78.573	82.541	83.197	30.878	62.837	110.116	150.731	83.333	42.3	46.647	34.946	74.852	78.105	64.8	26.257	208.774	85.905	106.871	157.726	48.562	176.618	83.676	38.5	177.955	23.104	34.017	94.634	105.071	39.821	74.229	58.444	58.984	14.559	80.085	41.041	106.241	199.582
					4.33333	41.048	66.982	53.239	102.628	82.561	196.301	101.812	81.825	95.163	102.475	40.321	71.895	113.71	150.448	102.43	41.717	54.471	33.464	74.352	85.842	62.053	27.743	207.323	90.183	111.657	144.631	52.703	205.987	85.243	51.875	191.216	28.974	41	93.822	102.529	47.232	82.915	61.175	62.426	16.102	76.763	48.338	102	208.911
					4.41667	44.742	67.527	57.612	108.545	85.793	193.068	106.376	80.485	103.469	122.41	55.176	72.372	120.754	153.851	123.914	43.333	63.456	36.839	73	84.702	62.074	34.171	206.871	96.41	115.6	133.583	54.266	232.263	87.149	67.733	181.545	41.571	56	99.267	102.271	56.482	88.856	58.381	70.574	15.949	78.119	59.486	102.203	207.304
					4.5	43.452	62.218	55.985	110.669	80.073	194.671	111.071	79.223	112.061	133.525	62.977	72.419	120.696	151.343	147.28	39.983	73.971	33.607	72.352	89.596	59.884	35.443	210.194	102.6	113.986	131.56	52.766	237.474	86.365	78.617	169.433	39.532	54.458	104.475	95.171	63.732	89.932	61.651	70.066	12.847	72.746	61.554	96.785	199.051
					4.58333	43.435	63.927	49.851	112.694	77.89	193.959	107.953	77.456	119.653	141.623	68.908	65.43	121.855	150.269	150.269	36.9	74.191	35.607	69.111	88.07	57.905	37.757	206.984	104.336	114.771	125.119	51.141	236.763	85.162	83.092	159.082	42.987	62.136	110.713	97.071	61.089	88.627	59.27	75.148	15.525	73.559	64.149	89.228	183.222
					4.66667	42.161	65.145	45.179	107.397	77.61	192.562	108.012	74.757	115.724	139.377	64.061	63.488	121.217	148.567	149.366	34.083	73.971	32.839	65.37	88.772	56.189	48.5	208.145	106.403	111.757	117.381	46.781	239.934	84.554	85.783	151.321	44.961	63.593	119.941	93.7	67.036	87.737	60.714	69.623	13.814	67.915	62.446	86.937	169.722
					4.75	46.29	60.473	53.239	107.397	75.89	193.425	101.612	76.66	114.316	140.197	65.198	54.733	118.362	150.94	143.032	34.35	75.118	35.982	65.944	91.719	56.463	51.857	207.935	105.953	110.129	117.762	48.078	238.763	82.878	86.583	148.239	45.195	62.695	133.663	92.414	60	89.576	60.968	71.934	14.034	61.356	65.054	83.253	160.127
					4.83333	43.419	64.709	49.955	103.248	76.159	182.904	98.035	70.835	113.286	139.443	62.214	59.733	118.913	144.343	137.387	37.133	73.632	33.143	65.019	83.754	53.232	44.514	200.758	104.288	106.171	111.56	47.281	228.526	81.811	83.417	142.254	43.571	57.576	148.673	80.143	58.857	86.356	58.317	68.869	13.508	57.034	62.068	83.177	155.259
					4.91667	42.565	61.455	43.373	101.843	74.902	179.74	96.129	72.573	110.755	132.803	60.145	53.651	108.087	148.896	127.14	32.017	67	33.875	61.833	83.509	53.705	42.571	199.129	103.227	106.457	105.381	42.094	218.145	78.095	77.783	136.343	41.974	55.424	150.772	77.786	54.446	84.847	59.619	68.836	16.627	54.017	63.311	77.038	143.025
					5	41.016	62.127	42.209	98.471	75.768	169.849	93.741	68.417	107.224	123.23	53.634	55.698	107.565	146.478	120.376	30.417	63.176	33.196	58.944	82.386	51.053	37.643	202.565	99.407	106.129	96.821	44.234	206.671	75.865	77.358	132.701	41.403	53.729	157.089	75.243	53.446	81.314	61.778	68.656	15.424	54.441	60.189	75.278	139.734
					5.08333	40.258	59.818	41.209	94.926	77.22	164.096	89.235	66.447	105.163	122.787	56.061	53.93	109.565	145.254	119.957	34.867	67.691	33.286	57.148	83.018	50.789	38.171	203.968	100.831	98.857	96.893	41.203	195.487	71.797	75.85	133.955	42.922	50.644	161.455	75.329	52.125	81.559	59.635	68.377	12.831	51.627	62.851	74.962	137.335
					5.16667	37.016	59.473	39.418	89.694	71.439	155.041	85.259	64.233	102.959	117.115	53.076	49.919	113.638	143.269	114.871	32.683	64.279	34.929	56.722	84.825	50.895	39.343	204.565	98.597	108.5	90.714	39.375	187.75	71.919	71.9	132.119	38.87	50.475	159.198	67.657	50.893	79.263	60.444	65.705	14.932	50.339	57.122	70.241	130.671
					5.25	39.645	63.727	41.881	92.347	71.415	151.753	85.271	65.019	100.929	112.426	51.695	49.337	107.58	142.791	105.419	29.133	61.309	35.054	55.611	80.175	48.537	35.1	196.661	97.532	101.914	93.845	38.562	183.5	71.176	69.258	128.537	36.286	47.271	159.525	67.943	45.107	78.992	56.46	64.164	13.39	48.288	56.162	68.582	129.614
					5.33333	35.726	57.455	41.567	86.017	67.72	148.562	84.576	64.864	100.908	111.377	50.122	46.477	106.87	142.851	106.462	35.033	57.206	36.679	57.056	80.544	48.653	32.9	201.661	94.678	104.629	92.929	40.219	176.539	70.162	68.142	128.254	39.792	47.576	157.723	70	47.625	79.949	60.476	66.836	13.475	51.136	55.392	70.544	124.62
					5.41667	36.177	60.655	41.209	84.066	69.841	148.822	81.388	62.505	96.051	108	48.924	46.477	106.348	141.075	101.108	33.283	55.441	34.536	55.167	74.035	47.168	31.986	197.242	96.353	101.114	91.5	36.672	169.882	68.432	68.775	128.067	37.935	51.373	153	68.214	45.304	77.034	57.603	67.066	13.305	46.831	53.243	63.139	123.646
					5.5	37.339	56.236	40.313	83.512	69.159	143.685	78.729	63.961	95.163	103.885	48.176	46.663	100.783	136.731	97	28.533	54.941	33.714	54.241	77.175	50.558	31.257	200.468	93.905	98.971	88.107	35.406	168.711	68.649	62.592	126.246	37.416	51.254	145.208	62.214	46.196	77.008	58.206	62.508	14.847	45.678	49.176	64.861	119.589
					5.58333	34.742	57.4	38.179	81.298	68.805	140.493	79.765	62.777	95.429	104.639	45.779	44.477	102.246	138.284	100.129	30.317	52.324	31.357	50.907	73.298	44.821	29.286	203.661	93.786	102.386	86.19	38.75	166.842	70.243	65.7	126.299	37.091	48.797	147.01	60.157	47.357	77.695	59	68.967	15.763	45.881	50.932	59.835	117.171
					5.66667	36.145	60.145	36.567	82.653	69.268	141.89	80.847	64.553	98.49	103.082	42.664	46.43	106.449	139.522	96.903	30.85	54.824	30.982	51.833	79.86	44.516	30.171	203.081	96.098	102.771	83.56	41.172	164.671	64.541	63.317	126.769	36.091	48.576	143.99	62.057	45.125	78.093	61.794	68.18	15.763	48.288	50.5	61.823	122.196
					5.75	37.194	58.527	37	81.909	66.183	144.507	79.929	63.136	96.551	99.721	46.13	46.465	105.638	143.657	99.022	33.383	55.882	33.25	49.426	77.105	45.589	29.443	207.161	94.864	105.3	82.786	40	162.724	66.095	63.8	128.455	34.429	46.085	142.98	58.629	47.804	77.686	61.063	68.426	16.966	44.966	51.581	63.405	126.424
					5.83333	37.129	54.618	39.955	80.579	67.756	137.178	76.247	63.029	96	102.328	44.435	43.988	107.638	138.03	96.28	29.417	55.897	35.857	53	82.175	46.474	30.2	208.258	93.986	104.557	82.167	40.25	158.697	65.905	60.158	124.642	35.727	46.458	138.673	58.143	47.054	79.593	61.079	68.082	14.627	43.949	52.541	59.861	124.354
					5.91667	36.242	57.564	36.687	76.521	67.012	135.849	74.753	63.068	96.5	104.148	44.519	48	104	138.657	99.043	31.933	57.235	34.696	52.352	76.877	44.295	31.157	209.806	93.346	101.343	81.333	40.031	154.132	62.973	59.933	123.358	32.727	42.898	139.574	58.329	46.893	79.958	57.429	68.279	15.814	38.898	51.743	66.089	124.234
					6	35.823	58.891	38.104	77.81	64.854	128.192	77.871	61.99	95.082	101.541	44.443	45.023	105.406	134.896	99.28	30.15	56.368	34.357	49.648	79.579	43.684	35.586	209.048	92.668	102.657	77.619	39.062	156.75	58.811	59.342	122.351	32.818	45.068	137.02	54.343	45.786	79.305	62.476	68.164	12.729	40.729	47.73	61.987	124.892
					6.08333	36.887	58.691	36.075	77.818	67.341	122.342	76.259	61.398	96.551	100.344	42.351	47.884	106.696	138.507	96.054	29.883	53.971	33.839	52.444	81.088	44.958	32.786	207.161	93.153	104.257	80.583	40.156	149.908	61.73	57.933	125.201	33.883	47	137.168	52.386	44.286	76.568	63.968	66.918	16.678	41.627	49.446	62.43	119.006
					6.16667	35.113	53.564	36.761	75.231	67.695	119.521	73.141	63.757	94.837	100.721	42.611	44.128	104.377	139.701	96.731	29.533	57.956	34.071	51.981	78.263	44.021	31.829	207.403	92.556	104.2	82.679	40.953	152.618	58.257	58.592	124.575	36.286	44.78	136.792	56.457	43.75	77.076	61.778	62.705	13.017	42.203	46.311	58.823	117.076
					6.25	33.887	55.145	32.507	76.074	66.695	111.123	75.482	62.922	94.857	99.066	42.122	43.86	107.913	138.254	97.527	28.633	56.456	32.232	48.074	77.035	47.295	31.871	209.129	91.553	104.257	80.631	39.359	150.645	61.419	58.658	122.933	35.844	42.186	135.634	49.814	45	79.051	59.016	66.033	17.153	44.729	46.581	60.177	119.741
					6.33333	34.371	59.109	37.731	73.835	66.61	107.096	72.035	57.553	93.041	94.869	40.908	41.407	106.145	137.299	95.677	33.767	57	34.357	45.963	76.211	43.589	32.929	211.694	92.058	113.1	78.524	35.078	152.961	57.784	55.742	123.866	32.052	41.085	130.287	51.929	45.125	75.364	60.81	67.951	13.712	42.729	46	58.886	117.456
					6.41667	36.129	56.855	36.373	76.289	66.695	101.082	72.129	61.524	94.847	98.049	41.878	43.651	104.333	135.358	93.925	28.833	57.368	35.143	49.759	75.632	43.253	30.286	211.161	91.431	102.686	76.464	38.953	152.842	59.027	61.475	130.769	33.468	40.983	129.584	52.9	43.482	77.737	60.095	68.098	14.322	39.797	46.122	58.696	116.81
					6.5	35.79	55.818	35.985	77.033	66.793	99.74	76.941	60.903	98.633	92.443	38.557	40.291	105.522	136.507	93.699	28.95	56.794	32.982	50.13	81.281	45.821	31.186	213.161	92.983	99.714	74.94	38.594	155.316	55.919	57.367	122.299	31.117	41.186	127.95	49.086	45.768	78.839	61.302	67.098	14.271	39.339	49.216	57.861	117.88
					6.58333	32.048	55.291	40.537	73.86	65.463	94.466	71.976	62.097	96.265	94.328	41.878	42.419	104.638	141.03	95.462	28.917	53.794	37.179	47.463	75.421	44.663	31.014	206.355	92.068	105.4	69.952	40.922	151.632	55.405	55.35	119.552	30.948	41.186	126.238	49.457	43.661	76.068	61.889	63.59	13.322	37.169	43.851	57.165	113.816
					6.66667	34.258	59.636	36.627	71.603	63.744	90.575	73.129	59.66	91.459	92.738	39.176	40.349	104.304	138.164	96.129	27.167	55.882	35.929	47.185	72.105	44.305	30.686	206.048	90.231	105.843	72.452	42.453	158.5	56.365	54.242	123.754	30.987	40.559	125.099	48.886	41.054	75.788	63.381	63.557	11.746	37.525	41.689	55.038	114.778
					6.75	34.758	54.509	41.03	71.124	65.963	94.096	71.2	64.748	92.265	91.934	41.557	41.523	107.681	134.119	94.871	29.467	54.75	33.018	44.63	73.667	42.821	29.014	211.532	93.288	103.457	73.381	41.969	156.632	54.446	56.417	122.224	36.195	48.051	129.921	53.214	45.643	72.831	62.794	66.033	11.034	37.508	39.716	57.139	115.063
					6.83333	35.113	55.691	31.806	74.273	61.841	84.795	69.929	57.184	92.99	90.016	39.756	39.744	102.232	137.567	91.624	27.333	54.691	34.214	44.63	71.842	43.516	31.443	213.097	90.749	100.857	66.298	43.375	154.066	52.473	53.983	118.664	33.091	42.966	125.762	49.743	40.839	76.203	63.349	68.705	15.322	38.644	40.027	53.392	114.253
					6.91667	35.984	61.036	35.925	73.281	62.439	83.932	69.965	57.33	89.898	91.869	42.305	41.116	107.638	138.627	94.548	26.3	56.735	34.75	44.667	74.947	40.295	30.043	211.242	90.271	100.257	67.929	39.406	155.132	51.946	52.608	121.388	30.636	46.831	123.297	44.957	44.321	76.712	59.476	66.607	13.542	41.085	40.392	58.658	113.608
					7	35.984	56.855	34.269	72.587	63.061	82.356	69.047	59.107	92.224	92.803	41.321	38.128	101.42	137.791	96.312	28.55	56.221	31.107	47.574	74.667	43.4	29.314	213.29	91.461	102.429	66.214	43.391	157.197	56.041	54.183	123.97	32.597	39.407	126.376	45.957	45.821	78.034	61.698	64.656	16.593	40.39	43.081	62.975	111.57
					7.08333	32.742	63.182	35.91	74.521	61.451	79.849	64.153	60.078	91.102	88.967	37.366	36.849	100.87	135.403	90.344	26.483	51.765	32	44.296	72.281	45.253	30.714	211.371	90.441	99.057	68.405	39.031	159.237	54.378	50.342	123.582	31.26	44.39	121.584	46.2	47	78	58.206	69.082	15.169	40.39	39.635	56.367	113.614
					7.16667	37.935	61.655	31.567	73.372	60.89	76.973	68.071	59.748	90.52	89.541	39.405	39.116	103.319	134.821	92.344	29.567	58.103	33.143	42.296	72.649	41.632	29.071	210.694	91.566	102.257	66.488	45.438	157.566	52.838	53.583	126.739	32.416	42.017	124.772	42.529	43.661	77	59.889	64.098	9.78	36.847	40.108	54.506	112.823
					7.25	35.048	56.182	29.701	71.612	60.963	79.027	69.659	59.136	89.531	89.279	37.321	36.826	100.522	136.179	89.011	24	54.868	35.054	44.889	75.737	41.411	28.971	211.242	89.058	100.786	66.512	39.312	155.816	50.878	54.242	125.687	30.714	43.695	125.446	44.814	43.286	75.475	59.492	66.262	15.288	38.492	38.095	54.835	113.361
					7.33333	36.468	54.291	34.164	75.025	60.646	76.603	67.576	60.835	90.398	87.295	35.985	36.256	97.174	133.493	88.065	27.5	52.779	32.821	44.981	71.947	42.905	28.9	208.581	90.268	98.671	68.131	41.156	152.25	51.946	53.4	126.09	29.013	42.932	119.812	41.286	41.732	77.915	62.143	66.049	15.458	38.339	41.027	53.291	110.063
					7.41667	34.984	58.509	32.612	72.496	62.134	78.534	67.235	59.078	90.561	88.197	36.511	38.965	101.507	132.194	86.194	26.55	52.691	30.982	42.889	72.228	41.684	30.3	206.806	90.525	100.271	68.726	41.078	157.158	52.986	51.725	129.493	29.455	41.627	121.069	43.186	41.25	76.246	63.746	66.525	14.492	38.407	36.608	52.608	109.589
					7.5	37	57.982	32.985	72.339	61.646	76.164	65.353	58.864	88.235	83.639	35.008	38.012	100.348	133.358	88.204	26.983	51.176	34.071	39.204	72.912	38.253	29.314	205.919	89.007	97.557	65.226	36.609	157.671	50.527	49.242	126.634	31.688	40.254	123.881	41.7	41.964	77.703	65.048	64.902	14.881	35.983	40.581	53.532	108.089
					7.58333	34.161	54.345	32.254	75.19	61.72	74.671	66.659	60.408	89.082	84.803	35.863	32.012	96.145	134.254	88.849	24.117	54.794	31.786	44.5	72.228	44.179	28.314	201.613	88.088	101.057	65.726	38.562	160.605	51.419	50.792	123.157	30.584	42.373	118.04	41.157	42.768	76.661	60.238	66.459	17.831	37.407	37.541	54.595	105.392
					7.66667	33.597	61.109	33	70.471	59.317	78.178	64.624	58.029	89.888	87.443	33.756	37.802	98.261	131.045	90.742	25.45	49.824	36.839	43.13	71.228	44.116	26.7	205.016	88.82	103.057	66.488	39.031	164.355	49.581	48.908	121.784	30.649	38.119	123.495	38.414	41.786	77.398	64.571	64.672	15.22	37.508	37.581	54.304	105.057
					7.75	34.548	61.709	31.97	73.711	61.183	73.863	64.565	61.068	86.908	89.443	37.603	37.628	97.275	135.06	86.925	23.433	51.294	34.589	40.407	73.263	42.811	27.986	204.694	88.125	103.143	67.202	42.75	163.105	50.878	50.092	123.231	30.221	38.746	115.97	40.943	43.286	77.839	64.349	68.148	16.932	36.356	39.946	53.759	102.399
					7.83333	32.339	57.964	31.716	70.289	58.585	72.767	66.306	59.893	88.439	84.115	34.649	37.558	96.159	131.507	86.849	26.417	50.838	28.625	41.426	74.614	42.2	29.243	203.145	88.678	103.086	65.262	39.547	165.5	48.676	49.15	118.478	30.494	38.695	115.871	35.886	41.125	78.72	62.825	64.082	15.525	39.712	37.595	51.949	99.633
					7.91667	30.629	60.109	27.896	69.364	61.024	69.685	65.4	58.592	87.643	85.525	36.168	35.674	95.087	129.687	87.366	24.367	52.853	32.518	38.259	73.754	39.032	26.614	197.097	89.251	102.614	63.845	42.234	166.053	48.689	48.9	116.493	29.545	36.559	116.812	39.757	41.786	81.178	63.762	61.049	13.847	37.373	37.689	50.646	104.557
					8	31.129	54.709	33.179	71.727	58.805	69.589	63.694	57.058	86.888	84.803	34.237	34.186	93.754	132.731	85.634	28.967	52.015	33.143	41.519	71.421	42.916	26.857	198	86.108	100.886	65.226	39.766	163.066	51.23	49.642	111.097	29.156	36.797	116.347	43.829	43.75	81.737	63.048	65.295	15.898	36.508	38.432	52.519	101.044
					8.08333	32.758	56.545	33.03	69.521	56.439	68.753	62	58.107	85.245	83.23	33.84	34.256	92.072	127.045	88.323	27.367	50.5	34.679	40.704	73.561	44.095	24.343	196.339	88.275	100.614	66.274	42.047	161.053	50.122	50.058	116.478	30.87	38.61	116.762	39.8	42.768	80.678	59.46	73.443	16.441	36.847	38.946	50.392	99.975
					8.16667	32.339	58.764	32.627	72.207	59.354	66.959	59.694	58.689	85.112	85.164	33.252	33.512	96.304	129.254	86.978	23.4	52.221	33.143	42.111	74.281	42.979	27.071	200.79	84.864	100.371	67.083	42.688	160.776	50.365	48.925	116.896	27.87	38.169	114.396	38.586	41.732	80.195	62.889	71.049	17.627	34.254	39.5	53.57	100.943
					8.25	32.29	58.382	34.493	69.777	59.305	67.767	65.588	61.252	86.439	84.475	31.695	33.791	95.609	129.194	86.914	27.283	48.412	32.804	38.667	74.86	42.368	27.9	198.839	88.681	101.286	65.667	40.016	155.895	49.5	47.217	117.679	28.922	40.22	112.604	41.871	42.179	79.737	63.349	71.18	15.169	36.186	40.851	49.924	102.152
					8.33333	31.677	58.018	29.836	72.992	57.22	67.973	64.224	60.165	87.408	87.836	33.153	30.558	89.986	125.836	86.828	26.1	54.074	33.804	34.796	77.14	41.042	29.486	194.194	86.519	99.757	65.857	46.359	160	51.459	46.883	113.799	28.61	37.881	110.317	42.414	39.929	80.093	63.095	74.951	16.712	33.356	37.243	53.684	99.741
					8.41667	30.129	56.382	30.507	71.529	55.11	66.849	59.976	59.66	83.949	80.066	30.634	35.872	89.261	125.239	80.763	26.667	47.574	33.5	35.444	70.842	40.968	24.243	185.694	82.071	97.371	63.321	41.734	156.079	47.514	45.775	108.104	28.558	37.966	106.921	38.471	38.75	77.458	64.413	66.967	16	36.441	35.014	50.949	94.354
					8.5	29.274	56.036	34.582	69.306	55.61	66.945	59.953	54.99	84.99	82.639	32.008	32.814	91.391	122.627	82.441	21.9	50.735	32.054	37.019	69.491	41.232	26.743	187.806	83.285	96.243	60.69	43.844	153.803	46.716	46.258	109.664	28.026	36.593	107.822	37.943	40.696	76.008	59.492	67.705	14.424	33.797	32.892	47.43	94.285
					8.58333	33.097	56.218	34.627	68.719	54.549	68.438	64.129	54.922	82.796	80.295	32.344	35.872	93	123.149	79.301	23.233	46	30.911	38.148	73.754	39.379	23.2	182.71	82.936	95.914	63.655	42.844	149.539	49.189	47.525	109.642	28.831	37.169	108.653	39.186	39.732	75.178	62.143	66.492	14.169	34.508	33.216	49.278	91.038
					8.66667	34.435	55.545	28.119	68.099	52.915	64.014	60.188	50.971	80.245	78.328	33.74	30.698	87.29	120.313	78.237	23.783	47.074	32	34.463	72.772	35.726	24.329	176.194	78.915	94.043	61.167	43.797	137.961	43.311	43.258	105.157	25.312	30.153	103.228	37.771	38.5	73.373	61.095	59.426	19.017	32.644	36.054	45.696	87.943
					8.75	31.919	56.091	30.791	65.711	52.817	67.096	57.741	52.068	77.98	78.705	33.115	33.767	87.246	117.806	78.43	22.9	45.5	31.393	34.759	72.018	36.863	22.314	178.871	78.661	92.586	58.369	42.234	139.684	46.743	44.992	103.455	28.857	36.678	106.772	42.1	38.393	73.22	61.952	61.984	16.508	36.085	31.824	48.544	87.715
					8.83333	27.403	55.2	33.164	67.636	55.232	65.863	61.094	53.728	84	76.492	31.405	33.93	89.116	124.269	82.075	22.567	47.235	31.643	38.87	68.491	37.211	23.343	180.903	80.858	92.943	62.762	43.297	146.026	53.446	46.675	109.119	26.753	34.61	106.822	44.771	42.857	76.314	62.746	63.131	16.356	37.898	33.838	51.557	91.437
					8.91667	31.903	55.673	29.91	68.752	55.659	63.973	60.341	53.573	81.112	78.443	32.878	32.907	90.029	124.328	79.323	21.883	50.912	29.786	39.5	76.807	36.789	27.729	182.081	82.193	96.114	66.679	40.031	140.289	52.811	47.175	106.104	28.844	33.424	107.683	55.4	37.821	76	65.032	62.148	14.576	34.407	34.081	46.165	92.38
					9	38.403	52.945	31.343	72.736	54.427	70.014	61.647	54.641	83.347	79.459	32.191	33.349	88.971	125.015	79.441	23.4	48.912	32.589	33.333	69.632	36.463	23.386	177.548	79.8	98.671	62.881	40	145.75	62.392	44.583	108.119	27.195	33.576	109	96.971	43.107	72.636	60.524	61.541	13.119	34.153	33.581	47.899	87.481
					9.08333	29.355	52.782	32.955	66.686	50.024	61.781	57.365	50.417	77.561	77.41	28.718	31.174	85.565	122.418	80.333	21.217	52.941	32.804	36.463	69.421	35.263	22.486	171.839	76.651	92.129	60.321	38.688	140.829	73.973	42.625	103.925	23.182	33.949	102.485	165.386	39.304	70.788	60.333	62.77	13	30.034	33.311	43.633	85.405
					9.16667	30.855	55.018	32.701	66.182	54.11	64.192	56.471	48.971	77.622	78.426	30.153	28.814	87.42	118.716	79.086	23.7	47.353	28.964	36.778	68.632	35.505	21.2	171.919	76.58	96.014	61.048	42.422	138.224	77.622	41.825	95.746	22.74	30.271	101.535	152.329	36.125	70.712	57.952	61.246	13.746	32.949	28.676	45.266	83.285
					9.25	28.323	55.582	32.642	69.314	52.829	68.918	56.976	52.583	82.01	79.672	30.046	29.291	88.174	125.209	84.946	23.967	50.059	32.286	37.815	74.474	40.211	22.4	173.952	79.62	98.371	66.369	43.453	146.605	93.689	43.408	98.731	28.221	36.966	108.04	150.1	38.411	69.305	57.175	61.295	14.627	32.576	35.203	45.418	85.627
					9.33333	27.565	49.218	30.746	67.124	51	64.918	57.176	51.427	75.582	74.197	27.466	30.523	80.768	115.09	83.097	29.55	52.735	29.893	35.685	65.877	37.811	24.271	166.758	78.505	92.886	62.06	40.781	135.618	90.095	44.075	96.799	27.948	36.373	102.198	130.029	38.75	71.602	59.73	59.492	13.847	29.593	35.189	42.089	81.709
					9.41667	31.613	54.818	31.03	70.86	53.122	68.329	59.141	52.709	79.633	83.311	31.656	29.465	88.71	123.821	87.097	24.733	52.618	32.196	34.463	71.053	33.937	22.486	172.79	79.858	93.757	62.131	42.672	139.763	84.784	43.842	99.679	24.273	34.424	105.248	117.729	37.821	73.831	65.952	62.311	14.407	30.288	33.784	44.266	84.747
					9.5	27.968	51.327	30.746	69.058	56.11	68	61.906	55.825	82.357	86.967	30.313	29.791	88.29	123.94	83.323	28.933	52.353	31.875	38.5	69	36.874	25.257	176.387	82.925	97.357	64.226	37.859	141.079	73.068	44.6	96.246	24.364	32.169	104.327	106.157	39.804	70.61	60.619	62.541	17.441	29.051	31.973	48.215	87.741
					9.58333	32.355	55.364	32.373	68.909	52.841	67.219	57.835	56.942	79.673	83.213	31.695	33.023	89.246	122.791	85.989	25.767	53.544	32.607	37.722	74.14	40.8	25.371	174.726	80.664	98.5	63.69	45.625	147.276	62.905	40.583	97.843	23.636	30.102	104.119	96.586	41.536	71.203	63.698	62.459	15.525	33.102	32.5	48.595	84.975
					9.66667	30.613	54.636	32.612	71.364	53.878	68.781	59.565	54.136	82.622	85.082	30.435	33.64	91.623	126.448	90.301	24.9	53.485	33.625	37.519	74.649	39.589	21.857	178.548	81.664	101.014	66.571	45.844	146.461	53.054	47.058	102.351	26.805	35.525	108.327	84.814	42.429	73.212	66.175	64.393	16.627	32.288	29	50.797	89.487
					9.75	30.645	54.491	32.731	68.736	55.329	68.219	57.729	56.078	81.612	85.033	30.756	30.302	91.203	128.881	88.312	24.183	51.676	32.714	37.278	73.667	37.632	25.414	177.597	84.166	99.743	64.524	44.25	146.118	48.743	44.117	99.194	30.429	36.356	107.594	72.814	39.643	75.746	64.984	66.656	16.983	36.153	34.581	46.759	87.886
					9.83333	31.79	53.673	33.075	68.165	56.232	70.822	59.659	55.35	81.194	87.377	35.153	34.07	94.087	128.627	89.108	25.05	52.412	31.714	36.074	79.281	40.453	23.671	178.016	83.885	102.414	64.845	45.406	148.618	46.459	46.658	101.172	29.506	35.441	104.772	56.257	42.75	73.466	65.683	64.984	13.373	35.186	32.865	50.57	87.082
					9.91667	31.677	53.891	31.806	68.719	53.378	64.123	59.482	56.553	83.122	85.787	30.382	32.721	92.014	127.731	87.839	24.883	53.618	34.607	33.741	76.579	36.158	23.729	178.952	82.508	103.586	65.202	45.047	148.487	41.824	42.975	98.978	27.234	34.271	102.495	41.229	40.036	72.636	60.857	68.066	15.542	34.186	31.365	49.633	88.025
					10	28.903	59.018	30.806	70.479	56.768	68.315	58.012	57.272	81.796	83.262	33.42	30.302	86.522	125.149	86.237	23.4	53.471	30.804	36.944	74.246	38.632	25.043	175.984	81.993	96.357	66.643	45.375	143.092	41.757	45.983	95.179	30.247	38.847	102.723	35.7	42.554	74.78	64.048	65.295	14.78	33.339	34.257	49.101	88.595
					10.0833	29.274	55.745	29.254	68.132	54.207	65.315	58.576	55.408	81.429	80.721	29.519	32.884	94.217	125.94	85.753	23.017	52.559	28.429	35.352	74.825	36.032	22.186	176.145	80.027	100.643	66.024	43.906	136.289	44.514	41.758	96.851	27.636	36.305	100.505	29.443	38.429	72.678	60.444	68.607	15.949	33.034	32.054	46.861	88.133
					10.1667	29.339	55.073	33.537	68.595	50.549	66.192	59.671	55.583	79.633	82.459	30.679	34.709	89.435	127.896	87.29	24.633	50.721	33.018	36.444	76.544	36.937	24.543	180.274	80.766	96.543	65.107	40.844	136.303	40.919	41.992	99.388	25.026	34.169	100.356	29.471	41.196	72.831	60.794	64.738	15.559	30.424	30.784	46.722	85.304
					10.25	29.484	54.818	28.866	69.058	55.805	68.644	58.118	52.981	82.847	82.426	30.275	32.256	91.536	125.791	89.237	24.133	53.662	34.464	35.407	73.526	38.421	26.457	176.823	80.031	99.386	66.714	43.672	138.013	40.095	42.367	98.313	26.922	31.898	100.941	27.343	38.286	73.864	62.397	65.656	17.305	32.424	31.095	47.924	88.804
					10.3333	27.823	59.164	32	67.24	51.829	69.534	56.353	53.35	79.653	81.721	29.542	32.174	89.087	124.313	84.871	23.383	51.162	34.089	33.87	73.684	39.463	23.8	177.677	77.637	100.286	66.036	40.547	136.079	41.919	42.367	92.881	27.558	33.983	99.802	29.557	37.5	73.025	63.048	64.77	14.186	29.407	34.324	47.177	87.108
					10.4167	32.048	55.255	34.552	68.529	54.244	69.767	59.518	54.864	79.173	82.557	28.718	33.907	90.159	124.687	87.71	22.567	52.294	33.75	35.407	73.175	38.821	21.914	173.129	80.576	97.786	66.036	40.141	141.132	38.811	40.783	97.082	27	38.831	99.802	28.9	37.536	71.347	60.095	66.689	16.763	34.119	31.595	48.848	83.759
					10.5	27.903	56.673	32.746	69.983	53.061	68.055	56.847	54.816	77.469	84.557	32.046	31.744	89.696	125.91	87.742	22.467	50.603	35.446	34.87	71.754	38.021	20.929	180	80.664	96.357	63.929	38.266	135.895	39.216	42.567	93.366	26.338	33.797	101.891	27.243	38.679	70.347	59.81	67.41	17.322	28.627	32.514	47.165	87.456
					10.5833	31.435	59.545	36.104	68.38	51.476	65.507	57.835	55.748	79.786	83.279	29.733	32.419	90.971	122.881	85.151	20.017	51.25	31.518	36.481	70.965	37.484	21.614	180.919	79.186	97.957	69.024	37.406	136.395	44.608	45.242	94.478	28.117	33.186	99.168	27.186	35.661	72.746	58.19	67.295	17.627	31.78	33.284	45.519	82.968
					10.6667	36.855	57.673	28.597	68.207	52.415	70.603	55.647	53.913	80.827	84.689	29.855	31.907	89.87	123.463	85.462	23.6	52.029	29.625	34.333	67.772	35.895	21.329	177.887	79.058	96.314	65.333	37.078	133	45.851	41.6	94.448	23.481	32.237	101.99	23.743	41.018	74.822	60.841	65.803	15.644	32.746	29	42.81	84.241
					10.75	29.468	54.618	32.746	65.686	50.329	62.945	54.4	53.282	76.847	78.475	27.58	31.767	85.232	119.97	79.71	18.317	50.647	29.804	32.593	63.544	33.421	22.129	168.694	76.892	93.129	64.643	40.531	127.421	43.932	41.192	87.896	27.026	32.169	97.574	26.714	38.107	68.559	57.46	60.82	14.424	31.492	31.351	45.722	80.728
					10.8333	25.032	53.891	32.597	67.306	48.11	61.685	53.612	55.165	79.153	82.41	30.351	31.802	86.391	117.97	80.667	19.65	50.721	29.643	38.87	63.404	37.789	24.114	170.661	77.485	91.871	65.655	36.688	126.211	40.473	38.75	86.396	23.948	26	95.772	27.471	36.911	70.585	59.175	60.82	14.915	30.508	30.054	46.481	80.778
					10.9167	27.871	55.218	31.119	66.744	46.354	66.534	54.612	52.398	76.98	75.393	28.084	30.244	84.928	121.642	78.333	20.667	48.882	29.089	36.222	63.456	36.126	21.857	167.548	74.912	91.9	62.036	37.047	126.974	39.581	41.975	84.843	25.104	30.729	94.446	28.029	37.607	69	60.603	62.279	17.203	32.644	28.297	45.557	80.025
					11	27.048	59.618	30.582	68.479	50.829	64.329	59.435	55.854	79.194	82.197	26.634	28.047	84.725	122.015	81.548	23.017	50.691	34.25	37.926	63.053	35.674	24.214	169.5	80.302	92.629	66.298	38.609	135.105	40.5	40.358	89.448	24.818	27.695	97.376	30.2	38.786	69.907	59.508	64.656	14.085	29.881	33.351	45.899	82.418
					11.0833	25.468	54.309	32.254	68.223	51.671	64.507	55.2	55.767	79.255	83.18	31.748	30.395	81.899	125.806	81.806	22.567	50.5	32.161	33.37	60.754	37.821	21.557	171.435	79.471	95.2	66.393	35.875	131.724	42.189	40.917	87.097	27.987	34.305	97.891	29.614	33.625	71.525	58.857	65.033	16.949	31.746	29.811	46.595	80.278
					11.1667	29.048	57.909	27.627	71.066	51.89	70.562	57.141	53.951	79.449	82.279	29.786	31.733	87.319	124.985	80.011	20.05	50.103	31.518	36.037	58.018	37.221	24.871	167.677	76.688	93.543	66.31	41.375	130.5	43.959	40.367	88.537	26.818	33.966	99.604	29.214	39.339	68.161	59.016	67.574	14.576	29.729	30	51.127	80.165
					11.25	29.855	57.4	34.776	69.736	49	63.685	57.129	53.602	78.857	82.705	28.695	30.919	88.696	122.582	81.323	22.283	51.706	33.196	35.185	58.825	37.389	25.743	170.274	79.278	91.7	63.226	38.109	137.75	41.473	40.375	88.44	25.312	29.678	98.792	29.157	36.339	66.703	59.111	66.066	12.085	31.864	28.703	47.19	84.12
					11.3333	24.742	54.218	35.552	68.868	49.646	67.767	58.706	53.709	82.133	78.131	29.504	31.198	87.304	121.328	79.882	21.933	48.647	34.125	36.204	60.491	37.821	23.129	172.919	80.797	95.8	66.476	36.812	134.197	45.554	42.883	88.813	30.455	35.966	102.208	24.843	43.071	66.364	58.698	63.721	14.915	30.492	35.122	44.557	80.804
					11.4167	28.435	55.364	31.045	68.339	52.585	66.753	58.8	52.563	78.939	80.77	29.672	28.837	87.826	118.896	78.366	19.45	52.294	28.518	35.852	57.228	36.316	22.714	166.5	78.695	91.086	64.905	36.875	133.987	37.392	39.717	85.313	25.558	33.508	98.98	25.171	35.196	62.958	56.032	62.803	17.085	32.915	31.649	50.089	78.608
					11.5	30.645	52.218	31.299	69.917	51.573	70.507	59.212	54.573	80.418	78.689	30.74	27.907	88.58	120.746	77.312	22.983	48.118	32.839	31.241	56.754	37.368	21.171	171.339	79.054	92.486	66.667	37.844	134.987	40.608	38.642	87.075	27.935	34.712	97.228	26.586	36.839	63.195	61.556	65.77	15.78	32	30.014	44.557	79.449
					11.5833	26.177	56.4	33.373	69.215	52.317	67.767	57.176	55.33	78.347	81.934	28.664	29.558	86.957	121.209	80.065	23.733	50.132	32.536	35.13	55.965	35.537	22.157	167.548	80.692	95.257	65.262	38.25	134.579	39.392	41.85	86.836	25.727	31.017	95.941	29.243	36.982	64.212	57.984	65.115	14.356	35.102	31.041	46.329	80.551
					11.6667	27.258	52.582	28.776	68.14	48.366	65.425	56.471	53.33	79.888	78.557	29.977	31.209	85.217	120.806	78.699	23.167	49.544	32.375	34.741	55.895	35.716	20.357	168.645	78.861	95.829	64.631	38.156	136.803	37.865	41.475	87.157	28.416	35.39	98.277	28.2	37.714	65.958	59.079	62.311	15.017	32.288	34.014	46.696	81.487
					11.75	28.677	55.491	35.343	69.43	51.78	64.63	57.541	52.233	82.163	80.459	30.916	29.628	86.478	118.776	78.484	22.267	52.868	35.018	37.13	52.895	36.168	21.9	167.097	77.397	94.514	68.25	38.031	138.105	40.459	38.958	87.925	23.831	30.322	96.149	26.3	36.804	65.805	57.921	62.295	14.729	31.831	32.459	44.747	82.646
					11.8333	27.984	56.709	34.104	68.934	48.951	69.274	56.6	55.252	76.122	82.721	29.382	31.337	82.855	118.97	79.269	22.3	48.412	32.411	38.093	52.895	36.316	23.314	166.113	79.373	96.657	68.488	39.312	134.382	41.514	41.717	88.672	23.364	32.22	92.574	28.929	35.589	64.381	55.81	63.508	17.085	32.305	30.608	47.253	82.278
					11.9167	26.581	53.2	31.284	67.884	49.268	67.466	57.812	53.184	79.469	82.82	32.221	30.256	84.42	120.537	80.323	22.133	48.265	33.268	40.13	54.316	35.863	19.586	167.742	77.783	97.257	65.786	33.922	135.671	38.662	40.292	87.366	27.312	32.017	94.149	26.671	41.911	63.831	59.381	63.213	14.814	32.254	31.149	45.911	79.253
					12	26.855	57.945	33.507	69.182	48.341	70.041	55.106	52.437	79.673	82.967	29.779	29.256	85.551	119.149	77.71	24.633	50.529	31.429	35.463	55.491	33.811	21.786	169.5	78.427	95.857	63.595	36.688	133.882	39.027	38.767	89.313	22.74	33.068	93.871	27.629	40.268	67.347	57.143	67.934	15.22	30.237	32.527	43.962	79.209
					12.0833	27.419	53.909	35.164	68.669	49.11	64.699	54.118	52.146	78.663	81.344	29.939	30.57	83.652	118.493	78.161	23.433	51.824	30.464	35.278	57.649	33.684	20.5	165.5	80.475	95.686	65.345	33.531	136.75	34.865	39.542	85.201	26.675	33.407	95.604	28.057	40.196	67.051	59.032	65.197	12.966	29.966	30.432	46.139	76.785
					12.1667	26.855	57.273	33.761	71.934	48.72	66.534	55.012	54.388	77.724	80.033	29.74	31.07	81.246	120.94	76.699	20.467	50.294	34.696	35.13	52.789	34.811	22.3	163.306	79.149	98.629	67.143	35.812	137.237	35.581	39.525	87.321	25.234	33.542	94.079	28.314	34.607	66.975	58.794	64.344	15.983	30.475	30.878	44.797	78.07
					12.25	32.855	54.073	30.761	72.843	44.634	65.973	55.988	51.534	79.235	82.607	31.588	29.163	84.014	117.343	80.237	21.9	51.971	31.179	37.222	53.07	35.074	23.886	163.306	76.475	96.886	66.25	36.922	133.105	37.5	43.392	86.769	29.61	35.102	93.535	24.529	40.946	63.703	57.937	60.885	16.017	31.593	33.608	47.975	76.854
					12.3333	29.871	55.218	31.104	68.653	46.707	66.452	55.765	53.893	77.99	81.311	29.412	30.256	82.71	119.478	76.72	21.817	50.132	32.411	34.926	51.561	37.337	21.657	161.242	80.125	97.329	68.655	40.875	140.237	38.514	39.767	87.604	27.468	32.678	94.317	26.486	41.625	64.254	58.111	64.639	18.034	32.847	32.73	46.671	76.506
					12.4167	29.613	51.018	33.522	69.364	43.427	68.37	55.941	53.078	79.388	80.246	28.313	31.814	83.855	118.97	74.161	22.733	49.926	30.696	35.426	52.404	33.2	21.671	165.081	79.847	94.686	68.786	34.531	133.987	37.405	41.275	89.418	28.052	34.322	93.713	27.057	37.875	64.712	59.429	67.525	16.373	32.373	33.676	46.557	79.31
					12.5	24.548	55.055	32.015	66.587	48.378	70.795	54.506	49.282	77.122	82.393	28.038	30.093	85.478	117.866	77.785	18.9	52.015	33.268	35.778	54.123	32.368	20.4	161.339	78.569	95.186	64.179	35.703	137.053	39.527	40.433	88.067	22.727	29.559	92.792	27.129	39.411	60.856	58.54	63.951	16.424	31.068	33.176	47.468	77.392
					12.5833	28.79	51.473	32.925	70.752	44.512	68.425	56.118	52.019	78.735	81.393	28.267	31.326	84.203	117.403	75.032	23.983	46.132	30.625	36.556	52.316	33.979	24.729	164	78.864	94.086	68.179	33.516	137.263	37.568	42.025	87.47	27.922	31.136	93.248	24.614	36.446	63.042	58.556	66.361	16.576	31	30.243	46.709	75.576
					12.6667	26.677	50.909	32.119	67.198	46.073	70.137	55.494	51.388	78.99	80.557	29.359	30.093	85.159	118.537	75.151	22.517	47.882	32.964	39.259	51.211	33.705	21.614	160.823	77.617	93.657	66.119	36.938	133.382	36.365	39.2	85.776	23.61	31.017	92.881	23.814	37.964	64.678	59.206	63.492	15.085	33.136	32.554	46.456	74.722
					12.75	34.371	53.782	32.224	71.512	47.159	66.699	58.082	50.573	78.041	79.016	29.542	29.267	85.594	115.761	83.935	22.35	51.574	29.857	39	49.982	31.611	20.743	165.274	79.492	92.4	67.667	36.125	133.947	38.514	39.717	84.515	25.247	30.017	93.119	27.143	37.161	62.042	57.19	63.311	18.593	30.915	32.797	46.722	75.07
					12.8333	25.274	50.327	33.06	68.975	47.671	70.918	56.659	50.359	77.316	79.393	28.763	28.384	83.203	114.239	74.409	22.75	48.456	31.571	34.926	49.105	30.958	22.3	164.968	78.007	94.771	70.667	37.531	136.711	37.581	39.825	89.336	27.481	32.339	91.96	24.5	38.357	60.458	55.127	65.066	14.898	35.424	30.757	45.924	74.291
					12.9167	30.548	49.436	29.537	67.537	49.159	71.63	56.482	51.544	77.173	81.197	27.076	30.535	83.681	117.254	75.398	22.567	49.397	30.679	38.278	48.912	31.884	19.814	161.758	74.664	91.443	65.464	37.891	132.645	35.581	39.717	84.754	22.805	30.017	89.574	21.643	34.893	58.941	58.46	63.525	14.322	35.763	29.743	47.633	75.703
					13	29.79	50	32.821	68.256	44.134	74.452	55.765	50.204	79.888	78.607	26.977	28.256	82.478	116.015	75.71	25.483	46.471	33.554	33.315	50.263	29.621	20.7	162.032	76.559	93.457	65.738	35.438	129.855	36.081	39.092	85.261	25.714	31.763	89.178	22.914	38.625	55.297	54.905	62.934	19.22	29.847	31.351	46.215	75.373
					13.0833	25.274	56.091	28.701	68.314	46.049	67.753	56.212	49.272	79.541	78.23	29.702	28.116	80.855	116.388	74.538	25.8	50.412	34	33.074	50.982	29.326	20.171	166.452	75.997	91.243	65.667	37.516	130.25	38	38.225	90.627	25	30.271	89.634	22.629	37.679	54.881	55.222	64.557	17.61	32.729	32.23	46.101	74.987
					13.1667	26.081	50.327	33.328	66.909	43.195	67.452	56.647	47.311	77.092	77.852	27.084	27.651	80.072	113.955	74.043	21.333	48.794	30.946	30.796	47.123	32.758	18.9	160.274	74.963	91.957	66.607	38.688	132.868	33.541	41.633	86.493	28.519	30.458	92.347	25.057	35.482	56.559	55.683	62.148	13.915	32.034	31.635	48.165	74.519
					13.25	26.258	51.018	29.806	63.992	44.841	68.178	56.741	50.874	77.847	76.656	27.893	27.488	78	111.224	76.667	19.883	46.132	30.696	37.315	51.263	32.526	21.386	162.226	76.014	89.6	66.167	36.531	133.434	37.311	37.892	86.418	25.948	30.288	90.455	21.471	38.571	55.093	53.444	64.098	15.407	31.949	31.203	44.38	73.222
					13.3333	24.677	50.764	33.642	67.529	47.415	67.644	54.141	49.612	79.622	77.328	28.542	28.849	77.043	116.134	71.011	21.967	48.029	33.411	36.463	46.649	32.189	19.829	158.016	76.644	92	66.988	37.344	130.355	36.108	37.617	86.799	25.883	31.695	90.04	22.357	37.089	53.729	56.032	65.213	14.186	33.373	31.068	45.177	74.291
					13.4167	32.903	46.818	30.104	69.529	40.939	70.425	60.141	50.359	80.337	74.393	30.725	32.977	77.884	110.537	77.602	22.8	47.691	29.446	38.87	48.105	33.895	19.486	161.661	76.054	89.814	68.036	35.109	133.211	31.757	38.508	86.813	22.753	28.831	89.079	24.129	40.054	50.907	55.762	64.557	13.898	33.932	30.149	45.975	73.949
					13.5	24.242	54.873	29.91	66.686	44.098	68.548	53.624	48.864	74.765	75.885	27.527	28.628	79.014	116.194	73.473	20.633	48.029	30.25	32.241	47.316	30.242	21.614	155.5	76.831	92.643	64.988	35.375	130.645	33.243	39.975	86.06	26.649	28.61	90.495	23.586	35.857	50.017	56.397	65.279	16.136	35.186	32.77	43.329	74.304
					13.5833	27.016	52	28.463	67.446	42.402	65.438	58.741	49.757	80.643	76	26.466	30.116	80.101	111.164	71.645	18.4	46.618	29.429	34.389	46.895	31.158	21.429	159.726	74.671	90.757	65.988	36.5	129.882	33.703	35.983	84.664	24.26	30.237	86.851	22.471	35.286	47.424	55.254	63.279	18.136	29	28.514	43.671	75.386
					13.6667	25.984	50.6	28.851	69.504	44.244	64.315	56.847	49	76.112	74.262	26.58	29.977	82.899	112.373	70.086	21.2	45.221	33.375	33.963	45.14	32.705	19.043	158.274	76.129	92.371	64.881	33.016	127.711	33.649	38.892	84.164	27.247	30.254	85.95	18.971	37.482	45.39	55.794	60.984	15.475	31.39	29.662	45.051	73.019
					13.75	21.952	50.527	31.284	66.595	44.744	68.027	56.741	46.388	76.867	75.852	26.55	23.977	76.435	110.985	70.624	23.85	47.456	31.161	34.037	46.211	32.474	20.829	154.242	76.492	95.686	67.393	38.078	125.303	32.189	38.708	83.306	26.013	32.525	87.772	22.357	38.929	44.847	55.048	67.836	15.712	32.593	32.189	46.025	72.892
					13.8333	26.484	44.982	30.493	66.413	40.72	70.247	52.565	49.223	75.714	74.213	28.008	29.151	76.536	110.463	68.151	21.75	43.294	31.714	34.093	48.719	30.516	21.3	156.323	74.397	94.229	68.036	38.375	122.263	35.973	36.117	84.052	23.299	26.831	87.178	20.457	37.304	42.136	58.905	63.508	17.881	31.678	30.068	46.051	70.12
					13.9167	26.048	54.818	29.672	68.504	41.39	64.986	55.035	48.631	78.255	73.197	28.26	27.465	75.768	111.582	67.043	18.733	43.632	29.821	35.426	45.667	30.747	18.657	155.419	72.115	95.529	65.06	38.297	123.855	35.622	39.158	84.53	23	33.186	85.366	21.471	36.375	42.203	56.333	66.131	14.881	33.831	29.541	45.051	72.285
					14	25.774	50.291	30.776	64.132	43.512	67.096	52.929	46.796	76.306	68.607	25.565	29.419	78.029	110.687	59.591	22.767	38.618	31.054	36.167	48.421	30.537	21.114	157.629	75.461	97.157	69.762	36.906	125.776	33.689	41.733	85.806	26.623	29.898	87.594	21.343	37.839	43.822	57.175	64.311	17.271	31.288	30.324	46.228	73
					14.0833	24.403	50.109	29.03	67.306	40.415	68.11	51.165	47.388	76.724	73.23	25.122	26.733	76.696	109.149	59.323	22.6	39.324	33.625	34.907	50.737	30.189	23.4	157.919	75.878	95.643	68.119	35.547	123.5	34.595	38.008	84.015	23.299	27.424	87.703	21.229	37.804	41.627	58.667	62.607	13.237	30.508	29.973	46.076	72.829
					14.1667	24.29	50.818	32.612	66.744	43.256	68.534	51.847	48.262	73.755	72.148	26.137	30.012	76.768	108.299	57.613	20.233	37.765	31.482	30.889	45.684	30.905	22.243	157.968	74.746	95.286	70.381	38.078	124.171	33.176	38.442	85.769	23.753	29.695	85.901	19.057	35.732	42.508	57.27	66.246	16.949	32.356	31.486	44.797	73.665
					14.25	26.129	48.073	28.985	67.322	42.5	66.644	52.529	48.175	77.296	67.967	24.664	26.791	77.087	107.343	56.194	22.367	38.544	31.286	36.13	45.86	30.895	20.014	158.097	73.627	93.186	68.345	39.484	120.342	33.514	38.892	86.336	26.442	33.424	87.168	20.757	34.929	43.297	55.73	62.656	15.644	30.492	28.527	45.734	74.646
					14.3333	28.677	51.964	30.418	65.612	44.5	70.493	53.012	48.058	77.173	72.426	26.779	29.651	74.971	107.791	55.677	25.983	42.265	30.839	33.074	44.491	30.705	20.014	154.71	73.783	94.557	66.786	36.406	120.474	33.351	38.767	85.657	25.39	28.983	85.802	20.086	38.607	44.398	54.667	62.279	15.593	27.525	32	44.468	72.139
					14.4167	22.79	50.4	32.418	63.562	41.28	67.671	53.059	49.825	74.592	72.361	25.328	29.558	75.058	104.552	59.43	19.133	39.162	31.661	38.722	47.018	30.632	17.614	159.194	73.502	92.471	66.31	38.328	121.395	34.622	41.167	87.627	25.636	30.39	89.921	19.071	33.643	43.034	58.063	62.852	16.559	29.949	31.784	45.835	73.741
					14.5	26.387	49.909	31.045	66.198	42.829	65.822	55.518	48.398	78.724	72.672	27.298	29.233	74.826	105.119	58.376	21.7	38.75	30.143	34.815	48.228	30.484	22.057	157.565	75.871	96.357	62.667	39.25	122.987	31.324	37.183	87.866	24.247	30.271	86.455	20.2	33.821	44.534	55.746	65.934	15.559	29.034	30.622	44.165	75.019
					14.5833	23.952	47.964	29.313	63.851	44.89	67.644	53.318	47.369	76.327	73.639	28.679	25.453	76.812	103.478	57.871	21.75	37.735	30.464	37.111	46.368	30.463	20.857	160.871	74.698	93.857	66.917	36.344	121.158	29.797	38.85	84.388	24.221	27.085	85.782	19.686	33.482	42.932	56.302	61.656	14.949	31.712	34.892	41.987	73.766
					14.6667	22.855	48.745	27.716	66.81	40.646	70.164	53.718	49.097	77.286	69.525	25.809	26.081	73.942	102.284	54.602	21.5	35.397	29.893	37.537	48.123	30.105	19.329	159.661	74.875	91.429	65.405	36.016	120.224	31.797	36.8	85.097	23.273	27.475	87.604	19.671	35.911	42.237	54.238	64.525	15.458	33.39	29.838	46.975	73.709
					14.75	26.016	49.364	26.03	63.033	39.366	69.808	55.447	47.476	73.531	72.525	26.802	27.558	76.754	103.522	58.097	20.9	39.603	30.375	34.037	47.86	28.053	18.586	158.645	74.641	93.614	66.405	35.734	121.803	28.554	37.417	82.657	24.818	30.441	85.307	22.586	38.232	43.025	54.524	62.902	14.424	28.441	29.324	43.696	74.494
					14.8333	23.5	54.309	27.209	67.182	42.22	70.589	50.859	44.184	76.429	71.377	25.405	25.849	75.29	102.881	55.763	20.683	38.868	29.071	36.13	49.807	32.221	22.671	156.984	74.881	93.086	65.381	34.938	121.303	30.23	36.717	84.373	24.571	28.136	86.525	19.257	36.643	46.008	56.952	62.492	17.525	28.678	29.595	43.165	75.804
					14.9167	22.645	50.291	30.731	63.314	43.744	68.644	54.247	45.748	77.653	74.623	26.443	26.581	77.145	108.627	59.129	18.8	35.956	29.857	35.444	51.386	31.168	19.971	162.742	74.183	91.7	65.607	34.766	119.776	29.716	36.325	83.448	23.649	25.051	84.158	20.957	37.518	44.424	53.73	61.311	18.169	32.593	33.122	44.43	74.905
					15	25.984	48.964	28.821	65.066	40.232	66.178	55.859	44.126	76.051	73.574	26.962	26.244	75.565	100.776	56.839	18.917	37.162	26.768	34.019	47.544	29.632	19.929	161.145	75.953	93.143	67.476	33.719	120.658	29.703	36.525	84.127	23	27.237	84.525	20.314	35.5	41.339	54.143	63.656	16.39	30.339	30.176	42.063	74.69
					15.0833	23.581	47.382	30.896	64.215	41.171	68.247	55.271	44.816	76.684	75.852	27.328	26.07	77.261	103.164	57.333	18.3	39.191	30.071	33.648	49.421	28.084	19.043	165.452	73.454	90.543	68.857	34.125	115.987	32.338	37.117	82.351	26	28.271	85	19.271	34.071	42.551	57.286	64.016	17.203	28.678	31.176	44.519	72.614
					15.1667	26.468	51.345	30.328	65.926	38.524	70.521	53.435	44.748	76.684	74.541	29.618	26.023	73.797	101.522	59.323	20.75	42.691	27.786	33.981	46.351	28.842	21.1	159.629	73.885	88.857	64	34.5	115.776	28.919	38.308	83.709	23.857	27.831	84.079	21.729	33.446	43.559	56.905	65.049	15.881	30.339	30.77	40.519	72.608
					15.25	25.371	54.818	29.418	64.405	39.756	64.753	52.824	48.039	73.214	72.443	26.336	28	75.333	104.746	59.828	16.9	40.706	31.464	35.944	46.351	32.958	19.9	159.129	74.675	89.1	69.405	33.797	116.789	30.297	36.15	85.485	25.26	29.797	87.05	21.843	35.571	45.169	55.556	60.213	17	28.864	31.122	45.291	75.348
					15.3333	25.048	49.182	28.03	65.562	39.561	68.781	52.271	45.456	72.857	75.492	26.023	27.767	74.826	101.731	57.097	20.617	39.191	30.107	35.685	49.737	32.032	16.8	164.242	73.488	93.429	68.56	34.844	115.092	29.703	37.633	85.53	25.325	30.153	84.525	19.071	36.696	42.805	54.857	60.902	16.068	31.949	31.284	43.949	73.108
					15.4167	24.581	50.909	29.537	66.058	39.232	70.849	52.165	46.602	76.408	71.492	25.466	25.767	77	100.776	60.441	21.167	38.029	32.446	33.204	49.404	29.811	19.157	165.742	73.285	90.614	66.881	34.594	115.842	31.973	37.908	86.739	26.117	29.661	85.644	20.343	36.768	43.254	55.286	60.328	15.763	30.068	31.824	45.797	70.513
					15.5	24.355	50.382	28.91	66.058	39.61	68.274	50.518	41.757	75.286	73.721	25.229	27.279	75.246	102.896	58.247	22.417	41.088	33.589	36.296	48.737	27.284	19.457	162.484	75.4	91.929	65.012	33.844	115.132	30.081	37.4	85.052	23.779	26.576	85.812	21.757	35.732	44.441	54.571	60.033	14.729	30.102	30.432	44.62	74
					15.5833	23.242	49.236	30	59.413	39.244	66.151	50.435	42.874	73.071	69.967	25.824	24.558	70.13	95.179	52.978	15.733	38.353	28.911	33.981	44.333	26.168	19	152.855	70.051	81	60.548	33.672	104.618	27.446	36.2	79.194	23.935	27.678	81.802	17.2	33.536	45.686	52.968	61.721	13.356	28.475	31.23	41.43	67.266
					15.6667	24.484	47.891	26.164	59.785	37.768	61.027	49.447	42.204	71.265	68.574	25.13	25.523	74	94.493	54.731	17.567	36.147	27.161	30.685	43.07	26.063	16.871	153.516	70.759	80.2	60.762	34.609	107.461	32.243	33.5	80.269	22.623	24.458	80.05	20.686	34.911	44.915	52.73	58.311	14.61	35.542	27.392	45.367	65.734
					15.75	21.258	44.2	30.254	57.719	38.561	63.425	47.694	40.602	70.816	69.82	22.725	24.547	69.304	96.388	51.645	21.15	36.382	31.054	33.185	43.684	28.326	18.143	153.371	70.01	84.9	59.833	32.906	109.395	25.257	36.108	80.313	21.74	26.322	80.574	18.229	34.929	45.78	55.651	59.115	11.102	33.61	28.973	41.127	68.032
					15.8333	24.597	47.545	27.328	58.174	36.439	61.548	47.412	42.67	70.684	74.098	24.962	26.628	69.87	92.597	50.86	18.567	33.603	26.607	32.148	44.965	27.526	19.271	151.355	69.844	88.4	60.571	29.578	109.526	26.527	34.6	78.44	25.13	30.627	79.168	22.086	31.536	45.653	52.54	59.787	16.525	30.22	30.149	43.392	67.171
					15.9167	21.806	47.4	32.418	60.388	37.561	62.342	49.012	41.058	69.694	70.115	26.298	23.93	70.623	91.567	50.763	16.717	36.426	27.804	28.852	43.509	29.242	19.657	148.532	70.603	86.557	63.798	32.703	108.75	29.149	38.142	77.291	25.987	27.288	79.713	19.186	34.714	41.873	54.667	57.475	16.729	29.797	26.5	42.557	66.873
					16	19.694	47.782	30.403	59.645	36.293	61.74	47.094	39.767	69.592	68.246	23.916	21.465	71.884	91.746	50.366	18.183	36.691	27.143	30.056	47.193	26.916	18.871	155.548	69.749	86.743	63.179	30.594	107.684	24.068	34.242	78.709	25.156	27.441	79.376	21.629	36.357	43.966	48.063	59.639	13.203	29.746	28.257	42.089	65.513
					16.0833	23.694	48.182	27.104	57.826	38.037	57.616	47.341	40.718	70.224	72.557	25.618	24.953	64.145	93.91	52.516	17.683	33.882	30.429	33.093	40.351	24.958	20.057	157.532	68.4	85.157	59.476	30.438	106.211	26.378	37.008	79.172	24.208	31.475	78.564	21.3	34.554	46.347	48.968	61.049	14.169	27.356	27.959	43.354	68.032
					16.1667	21.774	47.982	26.985	58.802	36.829	59.397	44.565	39.544	67.133	74.508	23.618	22.849	67.783	91.433	52.032	18.733	34.956	29.875	31.519	43.561	28.779	17.729	159.694	67.969	86.557	61.274	31.656	105.934	27.986	36.992	78.127	21.727	29.881	78.198	22.129	36.536	45.508	53.762	59.508	17.017	30.356	28.162	41.127	65.747
					16.25	23.242	47.836	31.672	55.818	38.415	56.315	44.647	39.243	68.194	74.361	24.069	25.326	67.942	90.299	51.075	17.833	37.029	28.786	29.519	48.491	27.463	18.514	161.435	69.254	85.429	60.44	30.375	105.105	25.959	34.175	81.239	25.519	32.458	79.614	17.943	36.607	44.788	53.111	58.967	16.983	27.746	28.378	43.329	65.709
					16.3333	19.774	46.091	32.06	59.702	39.976	60.63	43.447	40.34	66.837	74.049	23.198	24.035	66.449	92	52.301	19.683	33.088	31.161	30.593	40.298	28.2	17.586	163.629	68.946	86	60.452	31.094	105.618	27.851	35	78.701	25.117	27.729	80.752	19.543	34.482	44.585	49.159	57.738	14.237	28.746	27.392	40.177	64.589
					16.4167	23.984	47.982	28.806	57.86	40.39	59.384	43.694	39.845	68.653	74.197	25.29	21.919	67.667	93.821	53.054	22.183	38.853	30.232	29.815	41.965	25.674	18.971	160.629	69.22	83.871	60.155	30.547	105.947	27.135	32.9	78.478	21.753	29.542	76.158	20.757	31.589	44.288	52.984	57.393	14.983	28.576	29.581	43.228	68.019
					16.5	21.194	49.055	33.373	60.215	33.866	62.342	46.612	41.68	67.367	75.77	26.13	24.035	68.232	93.448	50.022	16.917	35.868	32.5	30.019	44.351	28.916	19.514	159.226	69.668	86.271	63.214	30.891	106.368	27.135	35.042	77.037	21.286	27.475	78.584	20.457	34.839	43.975	51.143	59.164	13.881	29.424	26.662	41.696	68.43
					16.5833	21.694	49.073	30.821	59.678	37.951	56.822	48.588	40.447	71.316	75.246	25.176	23.209	69.507	93.299	52.817	18.033	34.794	31.214	31.611	42.386	26.579	19.343	158.5	71.902	85.657	60.607	29.875	105.5	25.568	34.917	79	24.584	29.712	77.891	23.114	34.339	41.559	52.429	57.639	15.373	28.831	27.689	43.797	68.076
					16.6667	24.968	48.927	28.612	59.934	37.805	59.233	42.753	40.65	68.112	73.623	23.763	23.012	69.652	92.507	49.785	21.1	37.382	30.661	33.296	41.579	27	20.129	162.839	70.285	85.243	59.94	30.859	104.605	27.041	35.183	78.694	22.922	24.898	76.188	20.186	31.518	43.169	50.127	58.311	16.356	28.898	29.149	41.418	67.152
					16.75	25.048	45.109	29.955	58.917	33.939	57.959	46.788	40.243	67.99	74.393	24.466	23.047	65.449	91.836	51.591	17.85	37.632	29.054	28.574	41.596	26.432	19.571	160.694	70.441	82.643	62.095	32.969	105.645	27.473	33.208	79.022	23.13	27.559	78.495	21.914	37.696	42.195	52.222	58.41	13.576	27.424	27.122	43.468	66.348
					16.8333	22.774	78.164	35.313	61.562	43.61	90.096	46.224	43.971	66.714	76.951	25.214	22.756	66.087	86.687	51.796	17.967	38.176	30.339	30.981	42.825	30.516	18.871	155.839	67.637	83.586	56.75	24.25	102.263	24.946	33.158	74.91	23.597	23.661	74.842	21.514	33.357	39.771	51.873	52.607	16.966	30.186	27.135	40.899	65.759
					16.9167	66.081	221.709	86.791	151.298	66.171	290.685	108.976	116.466	145.796	191.115	51.489	83.86	199.159	104.104	140.441	23.917	95.75	31.143	52.37	142.807	53.126	23.243	168.661	74.41	106.4	62.321	34.328	152.276	42.797	37.175	155.485	23.104	26.61	75.683	30.057	34.196	40.568	50.476	55.033	18.475	31.22	27.703	41.127	64.12
					17	93.726	272.582	97.358	268.05	104.512	342.014	225.741	227.087	257.449	407.311	92.061	141.244	380.812	130.299	385.538	24.05	268.838	32.982	88.685	307.649	66.2	40.929	227.758	104.108	189.057	75.726	68.688	347.329	95.365	47.35	468.664	24.104	29.339	89.931	54.457	42.482	46.381	55.127	59.475	12.407	35.932	26.932	53.203	70.867
					17.0833	103.274	332.836	109.522	343.694	151.061	363.521	337.376	301.524	333.357	572.213	106.817	156.709	496.333	188.433	567.473	31.917	400.221	33.125	121.815	371.386	77.537	54.1	286.548	157.383	265.043	106.417	121	601.487	139.378	86.975	805.597	37.571	49.966	159.139	106.586	56	75.72	77.683	81.525	18.525	55.441	30.568	90.203	108.481
					17.1667	93.645	352.727	109.522	346.926	175.854	349.055	369.141	307.078	350.051	592.771	113.13	149.198	498.565	218.776	580.129	32.283	407.647	38.107	129.278	366.754	84.874	60.4	290.065	185.664	286.957	123.321	150.641	674.158	143.892	104.492	895.022	48.974	86.831	275.851	148.114	99.357	135.178	97.651	113.344	20.186	82.525	39.959	140.038	157.671
					17.25	102.065	353.691	110	332.488	185.061	342.068	377.412	306.932	355.776	588.738	112.947	147.663	497.101	244.209	572.742	35.75	404.515	40.232	123.796	363.035	82.695	58.943	300.726	194.769	295.686	139.381	160.703	679.618	137.662	110.258	864.201	55.948	102.085	398.069	176.543	136.089	207.975	114.46	159.443	24.085	102.186	52.095	189.266	214.297
					17.3333	97.919	323.782	111.299	322.851	185.768	333.726	373.647	309.99	353.694	583.836	115.351	139.872	492.42	259.791	579.366	36.533	404.294	41.339	126.037	361.175	86.863	60.557	304.113	199.881	293.271	143.393	155.266	688.579	139.919	113.983	831.366	62	112.763	470.733	183.329	163.679	286.169	126.206	204.705	29.475	117.915	70.5	225.797	276.089
					17.4167	95.387	294.927	101.985	301.471	184.561	323.932	363.435	305.311	345.878	573.557	111.87	142.314	481.942	266.239	586.301	39.833	411.176	40.821	125.463	359.333	84.147	58.971	301.935	196.054	284.943	148.131	154.297	678.526	138.473	112.517	806.47	57.961	111.22	488.921	179	171.411	331.822	129.651	237.41	34.881	123.814	86.392	246.506	314.956
					17.5	92.274	265.255	97.955	288.157	186.024	317.164	353.153	304.563	343.857	574.508	111.725	149.186	478.681	263.507	585.183	37.783	409.838	36.482	119.759	357.965	82.495	58.9	306.419	195.108	280.943	150.524	152.172	675.605	139.486	114.575	821.463	58.39	107.288	495.218	186.8	177.036	326.559	132.365	260.902	37.559	128.407	97.514	250.481	338.443
					17.5833	91.645	249.855	94.851	279.165	176.195	318.712	343.788	302.951	336.204	568.656	113.313	144.407	465.449	257.179	582.849	37.5	408.324	41.714	116.704	347.561	84.379	59.914	298.581	190.224	278.9	153.952	149.188	683.25	143.135	117.558	828.612	54.87	107.051	495.416	190.014	174.214	328.568	130.222	275.721	40.102	122.322	101.757	247.595	346.804
					17.6667	89.323	239.236	88.881	274.463	163.415	311.849	335.565	303.369	326.378	564.262	110.84	144.698	457.478	247.254	582.817	37.75	406.603	36.429	120.296	350.333	83.242	58.386	300.177	184.678	270.414	153.488	143.406	668.763	139.635	117.792	836.522	54.416	108	498.713	191.014	171.321	331.915	128.19	277.623	40.966	119.186	102.176	242.709	343.424
					17.75	91.613	231.382	87.955	266.529	153.988	305.534	329.118	301.786	317.469	560.967	113.519	145.291	451.29	237.597	580.785	34.85	409.603	35.107	111.037	340.123	83.684	62.171	298.161	183.064	264.9	149.19	142.016	664.934	140.797	117.408	831.522	57.299	109.983	499.802	188.557	166.946	332.212	124.587	274.639	39.966	120.966	101.797	236.443	340.475
					17.8333	85.21	213.618	86.045	256.182	152.963	307.205	319.753	297.748	312.214	561.705	115.107	142.977	441.029	234.478	578.699	35.733	409.029	38.464	108.648	338.351	83.968	57.143	291.161	179.329	254.314	142.94	131.953	657.461	139.635	116.875	825.59	53.896	108.678	503.188	183.729	161.946	328.966	122.825	271.934	41.051	118.983	107.392	233.962	333.348
					17.9167	80.968	209.764	80.806	243.826	155.256	302.274	313.871	296.67	301.235	552.951	117.366	139.128	429.594	222.478	569.226	33.733	411.971	36.536	99.722	330.175	81.211	55.014	282.21	175.139	254.643	142.845	132.641	649.092	137.743	115.258	814.94	51.039	113.881	491.941	173.143	161	321.424	115.111	263.803	36.983	116.39	103.73	231.873	317.418
					18	79.952	194.127	89.06	238.033	151.122	298.082	302.941	297.718	296.041	540.852	112.664	139.07	421.71	212.06	562.72	31.933	402.971	37.679	93.667	321.263	76.6	54.671	280.129	170.888	249.443	140.214	126.141	637	134.743	119.375	806.373	53.623	113.831	494.307	169.771	157.536	323.653	106.444	254.377	36.508	116.085	103.757	231.62	308.133
					18.0833	78.516	187.727	84.94	227.471	143.268	296.89	295.859	294.583	291.061	537.525	113.382	139.302	411.971	209.433	558.484	30.117	402.721	36.75	89.611	317.456	76.347	55.514	277.468	167.064	242.2	138.429	123.953	628.145	130.676	120.7	807.642	55.286	114.508	491.436	164.3	152.679	321.754	109.556	254.508	37.22	111.898	106.919	227.316	302.057
					18.1667	75.371	186.509	82.418	220.694	139.512	289.932	276.141	283.835	284.327	533.967	113.794	136.105	404.493	199.836	548.011	27.2	396.059	36.304	88.722	311.123	74.958	56.071	274.984	162.759	233.7	135.06	116.922	613.658	129.027	116.058	785.53	50.104	105.186	476.842	183.186	149.393	315.153	104.857	241.443	37.458	108.169	105.284	218.937	293.19
					18.25	74.065	180.309	81.299	213.355	131.012	281.178	262.059	278.825	275.806	528.066	116.656	132.709	393.362	187.985	545.011	29.367	392.338	33.571	85.222	306.86	75.211	53.657	274.871	158.603	229.371	136.095	115.531	597.697	131.595	118.017	780.716	50.091	107.203	478.941	187.586	146.179	312.212	102.222	235.869	34.153	102.966	111.068	215.734	290.772
					18.3333	67.855	167.436	75.09	198.025	122.561	264.151	237.506	255.806	253.133	498.426	110.359	126.802	368.348	170.104	511.796	28.55	370.485	33.554	79.519	269.316	69.611	52.443	249.032	146.773	204.343	124.298	106.906	560.579	119.095	114.058	726.552	47.987	102.932	443.02	153.871	133.714	252.508	87.016	214.705	29.898	96.881	105.811	201.962	270.943
					18.4167	62.742	163.927	73	188.364	116.341	258.11	231.4	249.718	253.582	483.934	110.427	114.523	359.942	163.104	500.516	31.133	365.338	34.857	76.148	237.789	71.421	52.829	235.468	146.488	185.7	122.024	101.828	545.816	120.216	110.342	704.567	52.649	107.475	436.703	132.729	133.607	174.839	78.968	208.984	36.254	91.932	102.649	199.152	259.551
					18.5	61.532	159.364	72.552	183.678	110.037	253.068	226.565	242.447	249.653	470.41	109.817	111.186	352.261	157.91	491.065	42.983	359.662	42.446	78.333	216.456	74.389	48.614	218.871	143.441	178.614	120.667	103.203	541.566	119.297	111.225	684.463	50.61	102.949	429.545	124.671	128.286	116.144	70.048	200.164	31.559	91.271	97.581	196.62	255.101
					18.5833	63.661	154.236	72.015	176.851	146.232	248.082	225.647	238.029	241.541	467.525	107.397	112.721	345.377	154.104	479.548	44.033	356.824	38.161	75.889	196.649	73.442	47.857	215.548	140.244	173.243	113.262	94.781	535.329	114.459	108.833	670.052	45.623	98.119	425.317	110.486	125.518	75.339	67.73	201.672	33.271	88.203	96.946	190.025	247.595
					18.6667	62.258	153.509	63.418	171.397	125.927	240.712	222.482	231.485	240.765	461.82	106.588	106.86	340.478	152.597	473.398	38.2	347.074	40.304	77.907	205.737	79.632	45.786	218.952	135.912	168.143	109.476	88.672	524.618	113.676	112.683	653.627	47.584	99.492	425.653	103.857	125.929	59.153	69.873	198.836	28.644	85.627	94.459	184.089	244.728
					18.75	61.435	147.364	69.567	170.983	114.305	242.671	214.259	223.864	233.765	455.131	106.427	96.628	326.841	145.373	461.473	34.067	343.618	38.75	70.907	185.018	74.253	46.114	210.355	132.234	169	106.143	86.406	510.316	111.905	108.3	641.246	46.221	95.763	418.792	99.914	119.018	47.169	64.794	174.754	27.593	80.729	96.324	179.506	236.07
					18.8333	59.081	149.764	64.985	167.339	102.963	241.384	222.2	220.757	237.459	457.262	102.924	83.93	329.159	148.179	458.065	31.783	342.853	34.429	74.093	166.667	74.147	48.529	219.21	133.542	157.343	104.19	85.344	506.237	111.649	109.942	654.418	48.221	94.576	426.188	79.586	120.304	42.873	60.857	161.213	30.712	82	98.527	177.747	235.589
					18.9167	56.597	140.291	64.194	161.678	89.122	230.781	206.976	208.757	224.582	436.197	100.405	85.256	309.391	143.97	437.989	32.083	327.279	32.036	73.426	145.93	73.326	44.129	202.145	127.905	148.486	103.405	79.312	486.763	108.473	108.917	620.216	43.052	88.203	406.96	67.214	115.875	38.975	60.619	150.639	30.593	79.492	92.973	172.304	221.759
					19	54.71	136.2	63.463	153.397	84.28	228.164	204.929	200.35	226.48	428.967	99.328	94.465	305.232	140.388	433.516	27.833	323.574	31.286	67.852	136.965	70.905	45.857	208.871	128.892	141.414	101.75	80.922	466.474	105.973	106.433	604.343	44.039	83.627	404.139	61.343	110.196	36.237	59.222	142.049	31.271	76.712	91.216	162.772	220.203
					19.0833	60.306	137.218	60.851	150.157	76.744	222.644	198.518	197.175	220.102	422.574	99.382	96.43	297.652	141.672	432.527	24.933	330.118	32.446	67.333	123.509	69.295	44.343	197.597	128.302	144.757	99	80.156	471.961	103.892	107.875	595.358	47.026	89.814	398.119	61.057	113.143	43.195	57.063	135.803	29.39	74.814	90.554	160.861	215.943
					19.1667	60.258	134.982	61.507	147.76	75.122	214.712	194.447	192.097	221.796	418.115	100.176	97.256	295.362	140.821	432.333	24.367	326.971	31.196	65	118.368	69.253	44.586	198.242	128.407	140.557	99.357	74.344	457.803	102.757	109.042	589.448	44.74	88.339	394.505	55.529	107.589	42.949	55.794	134.131	28.237	76.186	88.851	157.139	211.241
					19.25	55.871	124.436	57.507	139.992	65.793	211.123	185.247	174.767	206.276	397.541	97.557	93.326	272.493	131.358	408.333	23.617	313.544	30.768	57.407	136.298	65.958	38.057	191.484	121.522	136.114	94.25	68.516	426.382	100.486	103.308	561.463	44.792	83.237	373.446	51	104.232	43.517	55.413	121.738	25.949	73.949	83.122	146.253	198.297
					19.3333	55.774	123.6	54.224	137.264	64.11	206.178	183.376	164.592	202.867	388	94.718	90.709	268.464	129.627	402.247	23.75	304.647	28.857	56.315	138.105	66.179	39.329	195.839	119.539	134.557	91.167	69.781	427.053	97.054	101.292	549.642	42.312	81.017	370.495	55.743	97.911	39.619	56.333	119.443	25.034	66.322	86.824	144.405	195.715
					19.4167	55.919	128.618	56.746	142.314	63.22	216.178	188.365	170.107	214.071	411	99.779	93.151	283.826	135.164	424.054	22.083	323.926	30.268	59.019	137	66.695	42.529	209.871	127.447	140.5	97.488	68.172	449.908	100.878	109.292	576.104	50.584	90.695	396.614	72.057	107.268	41.576	58.683	124.885	25.254	73.78	89.959	151.139	207.848
					19.5	54.629	120.8	54.343	133.132	59.768	217.795	187.388	163.864	211.286	403.426	98.42	88.663	278.435	130.567	413.097	23.533	315.338	32.946	56.815	152	66.589	38.229	208.677	122.99	142.543	93.262	68.078	443.211	98.784	107.108	574.918	43.299	83.983	390.614	78.2	107.286	44.246	63.222	119.639	24.746	72.576	88.608	145.937	206.373
					19.5833	52.258	124.509	49.179	129.306	57.317	215.164	183.129	155.175	209.612	390.459	96.672	87.57	268.391	128.955	405.882	21.55	310.044	30.982	57.593	197.158	65.095	39.843	228.855	123.817	154.386	93.262	68.609	427	100.243	106.45	568.903	41.883	84.373	388.109	76.543	101.482	40.483	67.952	115.902	25.407	68.068	85.824	145.494	205.196
					19.6667	50.484	115.491	54.299	127.256	57.061	207.411	175.176	147.641	201.316	381.82	96.824	90.07	262.232	128.672	402.473	21.7	310.838	31.286	56.889	227.807	64.074	37.129	239.903	118.963	155.957	90.583	65.25	423.895	96.865	106.908	562.933	45.701	87.017	384.614	78	101.732	42.39	78.81	113.574	22.373	69.356	82.108	138.165	199.494
					19.75	51.677	114.891	53	122.884	52.646	203.932	170.953	141.66	195.867	370.082	95.061	86.733	256.058	126.791	392.097	17.8	308.765	31.571	55.741	237.491	64.968	38.157	238.484	119.502	159.186	89.345	62.156	414.145	93.946	103.542	554.007	42.779	85.915	373.079	77.229	101.75	37.136	75.921	113	24.085	66.814	80.865	140.063	196.551
					19.8333	49.629	114.164	52.269	120.463	50.049	206.808	164.906	137.272	197.061	358.475	92.244	86.209	252.29	129.09	389.258	19.933	302.809	27.411	58.648	247	66.221	36.886	239.677	118.827	155.157	87.917	58.453	405.053	92.486	101.383	551.754	43.948	84.051	373.475	77.457	96.107	43	85.254	119.246	20.966	65.627	78.5	135.291	194.551
					19.9167	49.984	111.964	50.284	120.455	48.927	206.397	160.176	127.942	185.367	346.689	88.748	82.209	244.072	124.015	381.527	18.15	301.809	26.946	54.537	252.526	62.937	36.386	243.984	120.339	158.143	87.714	58.984	400.987	90.77	98.167	521.485	43.13	82	363.485	67.7	96.625	38.797	88.222	122.41	20.678	60.661	76.838	134.595	192.551
					20	50.548	110.436	52.149	117.107	49.463	198.877	156.176	122.233	187.653	336.311	86.687	82.942	245.797	123.806	379.269	19.867	299.956	32.839	50.926	254.088	61.621	35.2	243.597	118.763	149.529	84.44	57.203	387.474	88.973	100.917	436.828	42.506	82.847	364.921	68.043	92.018	40.653	91.921	127.033	20.661	63.051	74.378	136.785	191.88
					20.0833	49.226	110	52.358	115.05	46.976	196.616	155.741	116.087	188.796	334.787	92.183	77.081	232.797	118.358	375.043	22.433	300.5	31.5	47.741	252.105	61.642	35.8	244.806	116.698	148.157	80.393	55.812	383.974	83.23	100.292	372.515	43.312	81.525	358.327	73.229	91.946	39.297	88.683	138.197	17.254	59.373	75.568	132.114	185.937
					20.1667	48.355	102.327	45.716	110.595	42.22	199.658	155.365	112.447	187.714	323.967	86.061	77.5	233.304	115.612	363.71	18.5	292.176	26.893	51.167	247.298	60.737	34.229	238.452	115.929	141.557	80.381	57.75	373.395	82.122	100.492	322.896	42.779	81.136	358.97	73.5	91.732	38.873	86.016	146.508	17.881	58.814	73.27	129.152	179.601
					20.25	45.274	103.218	50.015	105.306	44.244	198.452	156.247	108.369	184.367	321.77	87.573	75.186	224.928	114.03	353.946	22.517	289.559	28.107	48.259	239.842	59.558	33.871	236	118.369	141.671	81.012	52.719	370.211	81.703	97.892	327.836	43.896	75.475	354.752	79.643	90.643	37.314	84.175	148.393	16.831	55.424	71.554	123.772	176.696
					20.3333	52.161	103.582	49.045	106.364	45.073	194.274	151.941	103.66	176.755	320	86.382	73.291	225.087	116.388	351.108	23.433	286.691	31.964	44.907	234.474	57.989	31.457	233.355	115.566	139.171	75.762	52.656	362.395	82.568	97.65	393.104	39.013	76.593	345.663	81.814	89.25	40.11	84.444	143.803	16.271	54.407	74.568	117	176.253
					20.4167	44.29	100.891	50	104.438	42.134	194.534	154.776	97.32	174.122	318.607	85.687	75.953	222	112.642	346.323	22.933	282.941	28.857	41.981	223.825	57.684	34.9	228.113	115.363	137.086	74.06	49.844	358.132	85.122	98.042	448.097	42.753	76.746	341	75.871	86.571	40.237	80.889	145.852	16.814	56.39	74.716	118.43	174.842
					20.5	41.468	97.218	48.313	97.124	41.976	187.603	144.282	90.214	164.367	304.869	80.931	71.442	213.87	105.776	333.978	20.417	266.221	24.018	44.278	215.491	52.842	34.729	222.161	109.125	127.029	72.012	48.516	332.526	80.378	92.542	453.597	37.545	70.305	326.624	76.286	86.661	36.593	75.127	139.721	18.475	50.949	71.392	110.19	168.665
					20.5833	43.387	98.145	48.806	95.595	39.451	185.151	135.635	84.427	155.776	294.361	81.397	70.337	207.667	102.299	321.129	19	267.309	28.804	38.667	203.86	49.811	31.829	209.161	108.19	122.114	69.524	44.469	324	78	91.758	460.276	39.805	71.356	322.04	73.443	82.179	35.39	72.19	135.098	18.017	49.237	66.784	104.911	161.835
					20.6667	42.79	94.145	48.731	91.306	38.683	183.041	123.212	81.99	149.153	287.23	78.656	70.593	207.638	100.925	313.269	21.8	255	26.446	42.352	203.789	60.589	29.429	208.081	108.454	118.157	74.857	42.047	317.053	76.527	90.383	466.202	39.87	67.831	323.693	76.129	82.571	37.534	70.54	130.377	16.661	48.525	67.162	102.215	163.43
					20.75	40.532	92.018	43.776	87.43	39.988	184.096	105.012	78.689	141.867	279.869	75.618	69.07	200.855	100.627	308.871	19.65	254.191	30.946	53.204	204.86	69.158	30.371	213.419	110.444	116.329	76.69	41.25	311.276	76.284	90.008	468.097	39.195	66.186	321.069	72.514	83.75	38.89	66.397	132.197	17.729	46.627	65.757	94.772	162.595
					20.8333	41.097	93.836	46.224	82.05	36.11	185.438	91.247	72.66	135.418	281.295	80.779	69.291	196.449	100.97	301.688	21.317	252.382	27	37.759	197.439	58.095	31.229	207.5	107.468	118.171	71.655	38.203	312.579	77.514	90.092	467.007	35.104	64.932	315.96	73.357	85.946	36.839	66.603	127.426	15.881	41.814	67.378	95.684	164.937
					20.9167	37.742	92.364	41.194	81.959	36.451	179.247	87.553	68.942	137.204	283.459	77.359	68.709	193.652	97.836	295.849	22.467	249.676	29.268	34.944	200.193	52.063	28.343	211.774	107.403	117.8	71.75	41.938	311.25	72.189	88.158	461.425	41.286	69.847	313.792	68.914	84.732	35.695	66.063	123.689	13.78	42.051	63.392	91.494	164.247
					21	41.629	96.364	44.343	82.215	37.768	178.137	88.082	74.117	136.531	287.607	79.519	71.198	195.246	94.731	292.204	22.85	246.926	27.196	42.074	204.456	53.874	27.114	211.935	104.19	117.286	72.952	41.766	299.921	77.703	88.767	460.097	39.662	65.881	314.98	68.843	81.5	38.483	68.603	123.246	17.237	41.203	64.446	92.215	164.215
					21.0833	43.306	95.545	41.687	87.603	39.39	184.89	90.459	72.718	147.735	302.131	83.481	71.174	206.029	103.955	304.462	22.533	256.059	29.071	45.667	216.877	54.095	32.5	223.565	109.383	119.371	77.857	40.812	312.829	77.608	93.017	483.149	40.26	67.288	324.436	67.457	85.304	38.492	69.016	132.639	18.068	46.661	67.311	109.81	174.759
					21.1667	39.387	93.236	38.179	87.537	41.537	186.699	92.588	67.32	147.571	305.115	79.969	71.081	199.884	100	303.774	22.133	253.735	28.125	45.019	212.386	56.537	27.014	223.323	108.285	121.286	76.524	39.734	311.211	77.338	93.458	473.776	45.221	73.017	319.119	56.414	85.304	39.983	72.683	126.557	16.746	44.22	64.824	115.342	172.88
					21.25	37.145	89.509	42.015	81.306	35.537	175.479	89.753	66.427	140.541	281.541	78.344	66.558	191.609	99.478	287.57	19.45	244.5	30.732	44.704	177.491	52.905	25.886	202.532	99.397	109.957	72.167	33.078	290.263	71.338	89.308	446.612	41.688	68.407	309.198	55.571	82.375	40.941	63.032	122.475	16.017	44.169	63.243	108.241	162.646
					21.3333	36.661	92.455	38.657	82.76	37.671	176.014	95.294	64.456	140.949	278.049	75.084	65.419	187.507	97.791	283	20.333	241.397	29.518	43.185	138.105	52.716	25.986	193.823	100.129	98.7	73.929	35.312	292.539	72.473	88.775	443.194	43.013	66.339	311.049	55.743	83.143	43.602	58.444	123.508	15.712	40.881	64.541	100.329	167.532
					21.4167	40.403	89.709	41.552	81.86	37.671	178.548	92.706	60.563	137.878	274.738	75.321	66.5	188.435	96.179	282.086	19.267	237.676	25.661	44.204	124.316	53.579	28.557	186.097	103.908	93.129	72.893	32.812	287.513	74.635	86.367	438.657	41.143	63.458	306.545	49.929	81.768	41.669	54.857	120.098	17.576	41.678	66.554	96.43	168.627
					21.5	39.161	96.109	41.119	87.198	38.366	185.562	109.576	60.126	145.724	285.705	80.809	68.721	186.696	100.91	293.634	19.35	250.897	27.268	46.204	118.228	56.968	24.586	191.274	110.078	100.043	75.976	36.609	299.934	75.824	89.65	434.963	40.013	64.017	319.049	54.857	86.286	41.754	57.175	119.246	18.712	41.915	67.608	90.709	175.392
					21.5833	41.677	94.818	40.761	87.43	38.11	185.795	117.176	63.913	149.827	284.049	77.435	68.314	189.275	100.179	290.624	18.5	248.338	30.768	48.926	111.175	58.274	28.871	197.645	108.088	96.929	76.44	33.562	287.158	76.743	88.825	437.022	41.701	69.712	318.119	59.8	86.161	40.517	55.746	119	16.797	43.949	68.865	92.354	173.12
					21.6667	39.306	88.945	43.866	84.033	33.28	175.493	121.059	58.903	141.5	266.541	71.756	62.686	179.928	98.806	274.645	18.767	226.544	24.875	40.315	104.211	53.221	27.514	183.274	101.525	89.5	71.929	33.016	273.908	75.486	86.717	420.246	43.26	64.898	304.04	55.843	90.304	40.288	51.222	112.246	16.763	41.153	61.514	90.405	163.677
					21.75	36.113	89.582	40.284	84.777	37.683	169.726	120.576	56.32	143.408	267.033	77.962	65.105	183.87	95.433	275.645	19.933	236.368	26.429	42.778	111.14	54.947	22.529	187.21	99.729	90.629	71.94	31.797	270.355	73.689	82.55	425.433	37.519	63.305	303.604	55.2	85.839	38.661	52.683	112.689	19.153	36.78	62.149	123.152	166.487
					21.8333	36.145	87.309	42.164	80.14	37.244	170.219	121.318	57.893	141.337	262.115	75.641	66.477	179	93.328	278.032	18	236.706	25.375	44.778	108.175	53.758	24.114	187.387	98.82	90.757	70.81	28.875	260.382	67.405	86.717	420.425	38.286	62.695	301.96	54.043	82.554	38.636	52.206	113.951	14.136	36.746	61.757	153.747	167.032
					21.9167	35.145	87.345	38.552	79.959	37.146	169.493	121.753	52.379	142.173	257.18	70.626	62.698	176.812	97.507	266.785	21.117	225.985	27.071	42.611	107.228	53.526	23.771	186.097	98.576	93.057	74.929	28.516	253.737	72.973	82.358	416.44	40.675	62.644	291.079	51.986	85.161	39.805	55.794	109.443	17.085	37.373	61.581	158.025	166.696
					22	32.935	84.964	40.597	76.066	33.5	168.918	117.812	50.66	142.653	253.672	73.061	60.826	173.478	96.134	269.634	16.75	231.794	24.732	42.074	112.298	51.884	24.957	184.161	98.102	89.186	73.524	26.531	252.395	67.446	80.967	416.843	39.805	58.508	295.287	51.486	84.768	42.593	57.27	108.279	19.305	36.203	61.595	139.557	163.418
					22.0833	34.855	90.509	40.373	77.793	33.72	170.822	117.353	48.437	139.816	255.869	71.191	61.895	173.435	94.149	262.935	15.883	226.838	25.75	44.222	122.684	53.989	20.757	188.032	98.719	90.429	75.512	25.5	249	70.527	83.258	413.776	37.519	61.017	290.96	54.171	82.554	43.678	53.81	105.689	18.492	36.576	63.581	120.81	161.557
					22.1667	37.806	93.782	38.149	82.364	34.463	183.685	124.235	55.35	149.235	273.393	75.511	63.756	182.87	100	282.108	18.717	240.941	27.232	42.778	132.175	54.337	25.486	198.758	101.631	89.586	79.667	26.406	266.658	75.554	85.908	445.687	41.909	65.085	307.337	57	83.304	45.644	60.254	112.23	13.78	38.441	63.405	111.759	170.272
					22.25	39.823	95.709	37.672	82.008	36.293	185.986	124.859	52.117	148.469	268.574	73.832	49.326	179.783	97.925	277.602	16.017	236.824	27.929	46.444	125.947	57.653	24.286	199.065	102.095	94.686	77.036	24.766	261.316	73.122	87.058	443.328	39.013	63.407	305.238	59.486	86.946	47.847	54.921	111.557	15.085	38.525	64.095	95.785	170.373
					22.3333	36.71	91.764	45.582	82.421	34.5	180.699	123.129	51.204	145.224	271.705	75.084	48.779	176.362	101.269	272.892	22.1	233.441	26.946	42	104.246	56.021	22.514	191.113	101.098	92.514	78.786	26.453	255.75	72.203	86.95	439.187	43.117	68.322	301.812	60.071	81.893	49.661	59.714	110.984	13.712	35.712	61.973	84.886	166.854
					22.4167	34.613	89.127	41.119	79.19	35.659	170.945	118.765	49.816	139.929	260.639	70.802	46.907	169.275	95.537	255.065	16.567	226.662	26.143	43.056	93.579	51.253	26.186	182.629	97.708	84.2	75.583	24.156	241.461	68.27	84.342	421.47	39.584	64.203	283.376	54.057	80.482	47.492	53.127	104.492	13.288	35.678	59.446	71.392	154.304
					22.5	34.355	92.055	44.493	77.628	33.927	168.685	121.435	50.369	137.439	259.607	71.252	50.372	166.072	96.328	253.473	19.767	223.441	24.875	39.722	86.193	53.463	22.829	179.29	98.139	83.186	74.655	26.25	243.658	67.986	84.017	418.463	39.506	63.39	279.535	55.4	77.179	45.678	52.032	106.934	11.627	36.814	56.5	65.722	150.956
					22.5833	37.242	93.6	38.448	76.645	35.183	168.151	119.247	49.408	140.684	269.754	75	56.5	176.464	99.507	265.14	18.083	228.397	30.179	40.685	82.123	53.632	25.171	182.774	100.214	85.557	75.714	19.844	247.539	73.068	84.475	436.634	35.844	62.288	286.406	52.8	81.107	44.771	50.19	103.443	14.593	36.339	56.581	64.759	154.316
					22.6667	35.306	92.255	38.373	72.182	32.537	168.26	118.671	48.66	140.224	208.541	65.611	58.826	170.493	99.821	246.194	18.45	213.279	28.554	40.63	73.632	50.779	21.514	175.984	96.254	81.1	66.357	21.922	239.408	67.811	83.008	417.552	40.61	62.695	277.059	52.557	79.036	44.441	53.714	105.033	15.22	31.898	58.122	57.911	147.538
					22.75	34.903	88.273	36.657	73.496	35.634	167.027	111.765	49.573	141.02	147.672	64.183	62.965	173	98.104	249.355	18.717	217.25	25.375	39.611	76.491	48.042	22.386	172.661	97.431	81.529	70.488	21.781	235.737	69.284	80.2	403.731	37.662	63.441	275.198	54.514	78.679	42.864	49.762	105.607	15.322	34.271	55.338	54.595	145.848
					22.8333	31.065	98.636	37.448	73.81	33.744	176.986	95.529	52.66	135.571	120.377	63.718	66.302	181.841	101.149	257.344	16.667	220.941	27.839	49.778	75.614	53.568	21.471	180.984	101.312	83.786	73.75	23.656	251.105	71.905	83.95	405.612	42.922	61.814	284.772	50.757	77.732	42.458	52.841	107.82	19.508	35.186	61.568	58.025	152.354
					22.9167	36.194	92.327	41.612	69.372	37.293	173.192	70.153	52.184	128.388	101.721	61.42	66.488	183.261	97.806	253	19.267	215.412	27.482	64.204	78.351	56.137	23.843	185.919	100.342	88.829	71.714	20.016	243.632	71.622	83.858	396.045	40.403	58.695	286.307	52.129	79.643	42.458	55.032	111.721	14.525	33.508	59.135	53.823	152.209
					23	31.355	89.873	40.881	67.554	34.756	171.685	56.094	53.699	122.184	94.016	61.603	63.593	176.928	99.075	252.527	19.967	217.382	24.179	60.704	83.649	54.611	22.843	183.629	99.959	87.771	74.25	24.125	237.092	70.716	82.6	399.97	39.792	59.915	284.02	50.257	76.964	42.992	56.079	109.41	18.864	35.932	56.838	51.582	143.766
					23.0833	33.984	93.382	38.94	71.603	37.402	168.247	48.471	54.738	117.173	92.721	62.527	62.651	172.014	94.149	246.57	19.1	211.603	26.554	54.944	77.702	54.958	21.414	181.79	99.932	84.971	71.024	20.125	239.842	70.459	84.758	415.007	41.753	60.169	285.941	51.043	78.357	46.61	54.19	109.754	18.136	32.407	56.716	52.772	145.354
					23.1667	29.79	92.691	44.09	66.967	32.732	171.548	46.918	55.369	120.429	90.033	61.313	63.919	168.217	98.403	246.269	18.583	213.265	23.464	53	79.632	54.937	22.2	187.661	100.102	82.914	70.893	20.547	235.013	71.338	79.7	416.104	41.078	57.898	276.307	47.7	78.179	45.102	53.032	108.574	17.085	35.508	57.946	54.532	141.051
					23.25	33.306	93.927	41.597	68.545	33.951	175.904	44.024	57	120.49	88.721	60.595	53.419	167.667	98.731	251.43	18.367	215.956	22.554	45.722	78.351	53.558	21.5	180.484	100.376	83.386	71.881	20.344	235.395	71.284	82.3	421.306	42.455	61.678	281.891	43.714	76.018	45.339	53.143	106.279	20.22	37.525	55.284	48.025	142.278
					23.3333	32.339	93.6	42.463	70.306	32.5	177.301	43.941	58.107	119.439	89.344	61.321	61.395	171.217	96.269	251.634	18.35	212.632	24.643	49.741	77.123	53.6	21.443	182.242	96.322	83.814	70.488	17.578	230.395	69.257	80.108	415.679	41.974	58.169	280.495	48.586	77.018	43.797	51.651	105.59	20.797	36.169	55.554	51.013	143.089
					23.4167	34.468	87.709	36.134	68.802	29.976	162.63	41.776	57.388	113.857	84.098	59.084	59.477	155.565	89.463	241.538	16.967	209.147	24.982	45.704	72.965	52.674	22.671	173.887	95.898	78.329	66.405	15.484	216.263	62.527	76.9	388.858	41.481	60.746	270.297	49.986	72.179	42.729	50.19	98.951	16.322	31.424	52.284	46.658	133.987
					23.5	34.048	88.145	36.552	69.355	34.207	160.671	41.729	54.107	111.306	82.82	57.71	58.779	157.29	90.164	241.226	21.317	206.588	28.054	42.87	71.649	49.821	20.971	170.306	93.441	79.471	65.798	18.609	222.303	64.216	77.575	381.634	41.403	55.322	265.782	46.6	69.196	44.034	52.571	98	18.492	29.746	52.162	43.747	134.937
					23.5833	30.597	85.927	37.179	66.884	33.427	161.822	43	56.155	111.755	86.328	54.977	58.523	159.884	91.896	239.774	18.133	207.515	26.107	46	76.386	50.347	20.1	172.016	94.671	80.843	69	17.016	217.145	61.378	74.7	349.649	38.104	58.017	261.564	43.629	74.571	41.856	51.19	99.82	15.424	31.627	51.905	45.253	133.405
					23.6667	30.129	87.873	33.224	64.669	33.427	164.438	43.059	55.68	115.337	83.721	58.13	59	159.986	87	241.634	16.75	204.191	27.75	40.519	76.877	50.6	21.771	169.403	92.034	79.2	65.929	17.875	213.974	61.23	77.8	323.418	41.74	61.746	265.436	46.671	68.571	42.212	52.492	94.852	15.847	30.424	53.027	42.557	129.937
					23.75	34.387	86.4	38.343	66.198	34.72	163.521	38.471	53.262	111.633	88.279	55.977	56.64	160.884	89.149	239.634	19.1	206.353	25	41.037	79.93	48.253	23.529	172.694	93.173	80.643	66.607	19.312	213.553	55.473	74.617	297.896	39.078	60.373	265.069	49.043	74.607	39.763	51.317	94.82	15.983	30.915	47.865	46.089	129.848
					23.8333	29.903	86.527	39.94	66.917	31.085	162.89	44.553	50.243	112.092	86.295	57.42	58.884	158.797	89.642	242.495	19.7	206.809	25.357	42.37	78.526	48.021	21.857	170.581	94.302	77.686	64.095	19.219	212.724	51.311	75.75	277.239	41.442	56.322	264.653	47.186	69.661	37.492	54.397	92.836	16.492	31.339	52.73	42.494	129.956
					23.9167	31.774	84.655	37.925	65.636	31.28	160.89	40.494	52.981	111.898	88.508	56.641	57.047	161.435	89.537	239.204	15.117	199.779	25.018	42.148	70.912	47.358	22.943	168.048	95.573	77.5	65.571	21.078	210.947	52.216	76.542	258.791	44.169	62.593	263.426	45.086	71.857	39.093	53.667	95.295	12.814	51.542	52.905	42.848	129.949
					24	38.887	87.2	36.284	68.57	29.305	160	42.082	53.33	108.306	93.689	57.626	55.384	156.928	91.522	242.548	15.883	203.618	25.964	42.759	70.754	47.6	18.071	166.177	91.6	79.3	62.202	17.516	210.013	47.716	74.042	261.41	41.753	59.254	259.03	44.614	70.071	40.449	49.302	96.475	15.915	63.932	52.297	44.772	127.108
[truncated: 276 more columns]

## Sheet: Fig. 2
	Assessment of STIM1/2 expression following STIM1 and STIM2 knockdown in hOPCs compared to control (scrambled) transfected hOPCs
	Stim 1 and STIM2 expression following knockdown of stim1 or stim 2, relative to match scrambled
	expression normalized to matched scrambled siRNA control cells
	Panel A						Panel B						Panel E									Panel F & G
													Assessment of hOPC SOCE in calcium free media following transduction with STIM1/2 or scramble control siRNA									Assessment of hOPC oscillatory calcium signaling following transduction with STIM1/2 or scramble control siRNA, or 2-APB - in calcium containing media
	STIM1 mRNA (% of control)						STIM2 mRNA (% of control)															n = 4 fetal samples, 1-2 technical replicate fields imaged per condition/ biological replicate
	Human Sample	siControl	siSTIM1	siSTIM2	siSTIM1/2		Human Sample	siControl	siSTIM1	siSTIM2	siSTIM1/2		AUC: ER release following OxoM treatment (not shown)
	1	100	22.2	99.4	NA		1	100	95.4	32.3	22.7
	2	100	23	78.1	19.3		2	100	NA	21.3	24.6		Human sample	siControl	siSTIM1	siSTIM2	siSTIM1/2	2-APB
	3	100	11.6	89.1	13.8		3	100	81.6	16.4	23.4		Replicate 1	149.734	125.834	222.992	115.154	49.8462
	4	100	11.7	80.7	14.1		4	100	79.7	30.2	25.5		Replicate 2	112.386	179.005	153.286	169.895	89.6395				panel F:								panel G:
	5	100	14.9	73.7	16.1		5	100	69.2	32.5	28.7		Replicate 3	109.331	206.224	155.435	224.147	44.8029				Analysis of area under curve (AUC) following STIM1/2 KD								Analysis of oscillatory frequency following STIM1/2 KD
	6	100	17.9	68.3	15.3		6	100	73.8	16.5	20.2		Replicate 4	1949.81	4733.82	2543.37	4414.18	1637.27
	7	100	8.5	52.3	6.7		7	100	95.5	21.9	27.1
	8	100	7.7661	99.849	25.652		8	100	78.94	26.487	27.37		Normalized to Influx in siControl from matched human sample									Condition	N	mean	sd	se				Condition	N	mean	sd	se
													Human sample	siControl	siSTIM1	siSTIM2	siSTIM1/2	2-APB				siControl	107	4.18017	0.514871	0.0497744				siControl	107	0.993359	0.16842	0.0162818
	Technical error resulted in exclusion of one data point						Technical error resulted in exclusion of one data point						Replicate 1	0.358194	0.301021	0.533442	0.275471	0.119242				siSTIM1	100	3.93217	0.492338	0.0492338				siSTIM1	100	0.957202	0.17256	0.017256
													Replicate 2	0.374467	0.596444	0.510747	0.566089	0.298678				siSTIM2	123	4.0005	0.526992	0.0475173				siSTIM2	123	0.890853	0.231887	0.0209085
		siControl	siSTIM1	siSTIM2	siSTIM1/2			siControl	siSTIM1	siSTIM2	siSTIM1/2		Replicate 3	0.514442	0.97036	0.731382	1.05469	0.210814				siSTIM1/2	106	3.81535	0.506641	0.0492093				siSTIM1/2	106	0.910738	0.188466	0.0183055
	Number of values	8	8	8	7		Number of values	8	7	8	8		Replicate 4	0.302797	0.735142	0.394975	0.685503	0.254262				2-APB	120	3.73764	0.446523	0.0407618				2-APB	120	0.73237	0.254237	0.0232085
	Minimum	100	7.766	52.3	6.7		Minimum	100	69.2	16.4	20.2		MEAN	0.387475	0.650742	0.542636	0.645439	0.220749
	25% Percentile	100	9.275	69.65	13.8		25% Percentile	100	73.8	17.7	22.88		SE	0.0225081	0.0699005	0.0349196	0.080657	0.0191477
	Median	100	13.3	79.4	15.3		Median	100	79.7	24.19	25.05											summary data by replicate/condition								summary data by replicate/condition
	75% Percentile	100	21.13	96.83	19.3		75% Percentile	100	95.4	31.78	27.3		ANOVA table	SS	DF	MS	F (DFn, DFd)	P value				Condition	Human Sample	N	mean	sd	se			Condition	Human Sample	N	mean	sd	se
	Maximum	100	23	99.85	25.65		Maximum	100	95.5	32.5	28.7		Treatment (between columns)	0.5505	4	0.1376	F (4, 12) = 5.861	P=0.0075				siControl	1	31	4.01139	0.453498	0.0814506			siControl	1	31	1.06686	0.144572	0.0259658
													Individual (between rows)	0.3593	3	0.1198	F (3, 12) = 5.100	P=0.0167				siControl	2	28	4.24179	0.504415	0.0953254			siControl	2	28	1.01468	0.132826	0.0251018
	Mean	100	14.7	80.18	15.85		Mean	100	82.02	24.7	24.95		Residual (random)	0.2818	12	0.02348						siControl	3	8	3.46687	0.43514	0.153845			siControl	3	8	0.77701	0.226955	0.0802407
	Std. Deviation	0	5.862	16.04	5.764		Std. Deviation	0	10.06	6.629	2.803		Total	1.192	19							siControl	4	40	4.41049	0.409914	0.0648131			siControl	4	40	0.964743	0.156514	0.0247471
	Std. Error of Mean	0	2.073	5.671	2.179		Std. Error of Mean	0	3.804	2.344	0.991											siSTIM1	1	26	4.06969	0.416374	0.0816577			siSTIM1	1	26	1.02239	0.187468	0.0367656
													Data summary									siSTIM1	2	14	3.32996	0.457121	0.122171			siSTIM1	2	14	0.950565	0.139606	0.0373112
	Lower 95% CI of mean	100	9.795	66.77	10.52		Lower 95% CI of mean	100	72.71	19.16	22.6		Number of treatments (columns)	5								siSTIM1	3	12	3.62427	0.517866	0.149495			siSTIM1	3	12	0.888541	0.19955	0.057605
	Upper 95% CI of mean	100	19.6	93.59	21.18		Upper 95% CI of mean	100	91.33	30.24	27.29		Number of subjects (rows)	4								siSTIM1	4	48	4.1103	0.35029	0.05056			siSTIM1	4	48	0.940991	0.159627	0.0230402
													Number of missing values	0								siSTIM2	1	48	3.93177	0.540569	0.0780245			siSTIM2	1	48	0.806436	0.272869	0.0393853
	Sum	800	117.6	641.4	111		Sum	800	574.1	197.6	199.6											siSTIM2	2	23	3.6455	0.483891	0.100898			siSTIM2	2	23	0.869958	0.250068	0.0521428
													Number of families	1								siSTIM2	3	3	3.65462	1.00173	0.578348			siSTIM2	3	3	0.968125	0.269997	0.155883
	One sample t test						One sample t test						Number of comparisons per family	4								siSTIM2	4	49	4.25564	0.362736	0.0518195			siSTIM2	4	49	0.978624	0.128419	0.0183456
	Theoretical mean		100	100	100		Theoretical mean		100	100	100		Alpha	0.05								siSTIM1&2	1	26	3.70547	0.424863	0.0833224			siSTIM1&2	1	26	0.826711	0.247228	0.0484854
	Actual mean		14.7	80.18	15.85		Actual mean		82.02	24.7	24.95											siSTIM1&2	2	24	3.38284	0.318109	0.0649338			siSTIM1&2	2	24	0.994051	0.099546	0.0203197
	Discrepancy		-85.3	-19.82	-84.15		Discrepancy		-17.98	-75.3	-75.05		Holm-Sidak's multiple comparisons test	Mean Diff.	Significant?	Summary	Adjusted P Value	A-?				siSTIM1&2	3	6	3.61433	0.364452	0.148787			siSTIM1&2	3	6	0.750755	0.27711	0.11313
	95% CI of discrepancy		-90.21 to -80.40	-33.23 to -6.410	-89.48 to -78.82		95% CI of discrepancy		-27.29 to -8.672	-80.84 to -69.76	-77.40 to -72.71		siControl vs. siSTIM1	-0.2675	No	ns	0.1131	B	siSTIM1			siSTIM1&2	4	50	4.10421	0.456913	0.0646172			siSTIM1&2	4	50	0.93364	0.147059	0.0207973
	t, df		t=41.16, df=7	t=3.495, df=7	t=38.63, df=6		t, df		t=4.727, df=6	t=32.13, df=7	t=75.74, df=7		siControl vs. siSTIM2	-0.155	No	ns	0.2838	C	siSTIM2			2-APB	1	28	3.96144	0.457165	0.0863962			2-APB	1	28	0.966735	0.143666	0.0271502
	P value (two tailed)		<0.0001	0.0101	<0.0001		P value (two tailed)		0.0032	<0.0001	<0.0001		siControl vs. siSTIM1/2	-0.2625	No	ns	0.1131	D	siSTIM1/2			2-APB	2	33	3.49027	0.419983	0.0731097			2-APB	2	33	0.85041	0.188875	0.0328789
	Significant (alpha=0.05)?		Yes	Yes	Yes		Significant (alpha=0.05)?		Yes	Yes	Yes		siControl vs. 2-APB	0.165	No	ns	0.2838	E	2-APB			2-APB	3	10	3.60687	0.374683	0.118485			2-APB	3	10	0.616292	0.200046	0.0632601
																						2-APB	4	49	3.80305	0.391932	0.0559903			2-APB	4	49	0.542641	0.190195	0.0271707
	Sample difference has zero SD						Sample difference has zero SD						Test details	Mean 1	Mean 2	Mean Diff.	SE of diff.	n1	n2	t	DF
													siControl vs. siSTIM1	0.385	0.6525	-0.2675	0.1084	4	4	2.469	12	> aov(log10(Raw.AUC) ~ Condition + Replicate, data = results)								> aov(log10(Freq) ~ Condition + Replicate, data = results)
													siControl vs. siSTIM2	0.385	0.54	-0.155	0.1084	4	4	1.43	12	analysis of variance using individual cell data examining the effect of condition (i.e. siSTIM) and individual human sample as independent covariates								analysis of variance using individual cell data examining the effect of condition (i.e. siSTIM) and individual human sample as independent covariates
													siControl vs. siSTIM1/2	0.385	0.6475	-0.2625	0.1084	4	4	2.423	12
													siControl vs. 2-APB	0.385	0.22	0.165	0.1084	4	4	1.523	12	> summary(AUC.fit)								> summary(Freq.fit)
																							DF	Sum Sq	Mean Sq	F value	PR(>F)				DF	Sum Sq	Mean Sq	F value	PR(>F)
																						Condition	4	13.14	3.285	15.9	2.55e-12			Condition	4	4.62	1.1549	27.68	<2e-16
																						Replicate	3	23.4	7.8	37.74	2e-16			Replicate	3	1.072	0.3573	8.563	1.45e-05
																						Residuals	548							Residuals	548
													AUC: Influx following extracellular calcium re-addition
													Human sample	siControl	siSTIM1	siSTIM2	siSTIM1/2	2-APB				Tukey's HSD post-test								Tukey's HSD post-test
													Replicate 1	418.025	212.446	400.313	100.618	11.3121				> TukeyHSD(AUC.fit)								> TukeyHSD(Freq.fit)
													Replicate 2	300.121	236.663	322.301	137.656	19.2593						diff	lwr	upr	p adj					diff	lwr	upr	p adj
													Replicate 3	212.523	105.675	183.48	176.728	12.261				siSTIM1-siControl		-0.247996	-0.421054	-0.0749382	0.00093637			siSTIM1-siControl		-0.036157	-0.113914	0.0415995	0.708165
													Replicate 4	6439.33	3614.18	2235.39	4597.75	1083.89				siSTIM2-siControl		-0.179666	-0.344148	-0.0151845	0.0242785			siSTIM2-siControl		-0.102506	-0.176409	-0.028603	0.00152966
																						siSTIM1/2-siControl		-0.364817	-0.535324	-0.194309	8.20665e-08			siSTIM1/2-siControl		-0.0826213	-0.159232	-0.00601072	0.0271835
													Normalized to ER release in siControl from matched human sample									2-APB-siControl		-0.442522	-0.607957	-0.277086	4.13816e-10			2-APB-siControl		-0.260989	-0.335321	-0.186657	4.04997e-10
																						siSTIM2-siSTIM1		0.0683299	-0.0992021	0.235862	0.797966			siSTIM2-siSTIM1		-0.0663491	-0.141623	0.00892459	0.113494
													Human sample	siControl	siSTIM1	siSTIM2	siSTIM1/2	2-APB				siSTIM1/2-siSTIM1		-0.116821	-0.290272	0.0566311	0.349733			siSTIM1/2-siSTIM1		-0.0464642	-0.124398	0.0314693	0.477671
													Replicate 1	2.79178	1.41882	2.67349	0.67198	0.0755476				2-APB-siSTIM1		-0.194526	-0.362994	-0.0260573	0.0143195			2-APB-siSTIM1		-0.224832	-0.300526	-0.149137	4.05034e-10
													Replicate 2	2.67046	2.10581	2.86781	1.22485	0.171368				siSTIM1/2-siSTIM2		-0.185151	-0.350047	-0.0202545	0.0188248			siSTIM1/2-siSTIM2		0.0198849	-0.0542044	0.0939743	0.948363
													Replicate 3	1.94385	0.966566	1.67821	1.61645	0.112146				2-APB-siSTIM2		-0.262856	-0.422502	-0.10321	7.88329e-05			2-APB-siSTIM2		-0.158483	-0.230213	-0.0867524	2.76931e-08
													Replicate 4	3.30255	1.85361	1.14647	2.35806	0.555897				2-APB-siSTIM1/2		-0.0777051	-0.243552	0.0881423	0.702249			2-APB-siSTIM1/2		-0.178368	-0.252885	-0.103851	1.7215e-09
													MEAN	2.67716	1.5862	2.09149	1.46783	0.22874
													SE	0.140091	0.125289	0.204393	0.177189	0.0554124				Q-Q plot demonstrating that log10 transformed per-cell AUC values followed a normal distribution.								Q-Q plot demonstrating that log10 transformed per-cell frequency values followed a normal distribution.
													Repeated measures ANOVA summary
													ANOVA table	SS	DF	MS	F (DFn, DFd)	P value
													Treatment (between columns)	13.17	4	3.292	F (4, 12) = 9.286	P=0.0012
													Individual (between rows)	1.104	3	0.3679	F (3, 12) = 1.038	P=0.4110
													Residual (random)	4.255	12	0.3546
													Total	18.53	19
													Data summary
													Number of treatments (columns)	5
													Number of subjects (rows)	4
													Number of missing values	0
													Holm-Šídák's multiple comparisons test	Mean Diff.	Below threshold?	Summary	Adjusted P Value	A-?
													siControl vs. siSTIM1	1.088	Yes	*	0.0474	B	siSTIM1
													siControl vs. siSTIM2	0.5825	No	ns	0.1917	C	siSTIM2
													siControl vs. siSTIM1/2	1.208	Yes	*	0.0418	D	siSTIM1/2
													siControl vs. 2-APB	2.445	Yes	***	0.0003	E	2-APB

## Sheet: Fig. 2-1
	Figure 2-1 - comparison of ER store content and oscillatory calcium signaling following STIM KO and 2-APB pharmacological inhibition
	488nm imaging, two field positions imaged per dose/sample
	Panel A - Area under the curve (AUC) of ER release															Panel B - Maximum amplitude of ER release
	Human sample	siControl	siSTIM1	siSTIM2	siSTIM1/2	2-APB										Human sample	siControl	siSTIM1	siSTIM2	siSTIM1/2	2-APB
	Replicate 1	149.734	125.834	222.992	115.154	49.8462										Replicate 1	4.77221	4.22418	5.43187	4.23935	2.67229
	Replicate 2	112.386	179.005	153.286	169.895	89.6395										Replicate 2	4.36016	5.649	5.14324	4.99044	5.21892
	Replicate 3	109.331	206.224	155.435	224.147	44.8029										Replicate 3	5.08308	6.54636	6.66742	5.86669	3.97447
	Replicate 4	1949.81	4733.82	2543.37	4414.18	1637.27										Replicate 4	5.18201	7.60716	6.23158	6.89955	5.62617
	Normalized to AUC Influx in siControl from matched human sample															MEAN	4.84937	6.00667	5.86853	5.49901	4.37296
																SE	0.0924829	0.358179	0.175993	0.286578	0.333455
	Human sample	siControl	siSTIM1	siSTIM2	siSTIM1/2	2-APB
	Replicate 1	0.36	0.3	0.53	0.28	0.12
	Replicate 2	0.37	0.6	0.51	0.57	0.3										Repeated measures ANOVA summary
	Replicate 3	0.51	0.97	0.73	1.05	0.21
	Replicate 4	0.3	0.74	0.39	0.69	0.25										ANOVA table	SS	DF	MS	F (DFn, DFd)	P value
																Treatment (between columns)	7.691	4	1.923	F (4, 12) = 3.766	P=0.0330
	MEAN	0.385	0.6525	0.54	0.6475	0.22										Individual (between rows)	11.21	3	3.736	F (3, 12) = 7.316	P=0.0048
	SE	0.0222205	0.0700409	0.0352373	0.0796967	0.0190394										Residual (random)	6.128	12	0.5106
																Total	25.03	19
																Data summary
	Repeated measures ANOVA summary															Number of treatments (columns)	5
																Number of subjects (rows)	4
	ANOVA table	SS	DF	MS	F (DFn, DFd)	P value										Number of missing values	0
	Treatment (between columns)	0.5505	4	0.1376	F (4, 12) = 5.861	P=0.0075
	Individual (between rows)	0.3593	3	0.1198	F (3, 12) = 5.100	P=0.0167										Number of families	1
	Residual (random)	0.2818	12	0.02348												Number of comparisons per family	4
	Total	1.192	19													Alpha	0.05
	Data summary															Holm-Sidak's multiple comparisons test	Mean Diff.	Significant?	Summary	Adjusted P Value	A-?
	Number of treatments (columns)	5														siControl vs. STIM1	-1.157	No	ns	0.1538	B	STIM1
	Number of subjects (rows)	4														siControl vs. STIM2	-1.019	No	ns	0.1869	C	STIM2
	Number of missing values	0														siControl vs. STIM1/2	-0.6496	No	ns	0.396	D	STIM1/2
																siControl vs. 2-APB	0.4764	No	ns	0.396	E	2-APB
	Number of families	1
	Number of comparisons per family	4														Test details	Mean 1	Mean 2	Mean Diff.	SE of diff.	n1	n2	t	DF
	Alpha	0.05														siControl vs. STIM1	4.849	6.007	-1.157	0.5053	4	4	2.29	12
																siControl vs. STIM2	4.849	5.869	-1.019	0.5053	4	4	2.017	12
	Holm-Sidak's multiple comparisons test	Mean Diff.	Significant?	Summary	Adjusted P Value	A-?										siControl vs. STIM1/2	4.849	5.499	-0.6496	0.5053	4	4	1.286	12
	siControl vs. siSTIM1	-0.2675	No	ns	0.1131	B	siSTIM1									siControl vs. 2-APB	4.849	4.373	0.4764	0.5053	4	4	0.9428	12
	siControl vs. siSTIM2	-0.155	No	ns	0.2838	C	siSTIM2
	siControl vs. siSTIM1/2	-0.2625	No	ns	0.1131	D	siSTIM1/2
	siControl vs. 2-APB	0.165	No	ns	0.2838	E	2-APB										siControl	STIM1	STIM2	STIM1/2	2-APB
																Number of values	4	4	4	4	4
	Test details	Mean 1	Mean 2	Mean Diff.	SE of diff.	n1	n2	t	DF							Number of missing values	0	0	0	0	0
	siControl vs. siSTIM1	0.385	0.6525	-0.2675	0.1084	4	4	2.469	12
	siControl vs. siSTIM2	0.385	0.54	-0.155	0.1084	4	4	1.43	12							Minimum	4.36	4.224	5.143	4.239	2.672
	siControl vs. siSTIM1/2	0.385	0.6475	-0.2625	0.1084	4	4	2.423	12							25% Percentile	4.463	4.58	5.215	4.427	2.998
	siControl vs. 2-APB	0.385	0.22	0.165	0.1084	4	4	1.523	12							Median	4.928	6.098	5.832	5.429	4.597
																75% Percentile	5.157	7.342	6.558	6.641	5.524
																Maximum	5.182	7.607	6.667	6.9	5.626
		siControl	siSTIM1	siSTIM2	siSTIM1/2	2-APB
	Number of values	4	4	4	4	4										Mean	4.849	6.007	5.869	5.499	4.373
	Number of missing values	0	0	0	0	0										Std. Deviation	0.3699	1.433	0.704	1.146	1.334
																Std. Error of Mean	0.185	0.7164	0.352	0.5732	0.6669
	Minimum	0.3	0.3	0.39	0.28	0.12
	25% Percentile	0.315	0.375	0.42	0.3525	0.1425										Lower 95% CI	4.261	3.727	4.748	3.675	2.251
	Median	0.365	0.67	0.52	0.63	0.23										Upper 95% CI	5.438	8.286	6.989	7.323	6.495
	75% Percentile	0.475	0.9125	0.68	0.96	0.2875
	Maximum	0.51	0.97	0.73	1.05	0.3
	Mean	0.385	0.6525	0.54	0.6475	0.22
	Std. Deviation	0.08888	0.2802	0.1409	0.3188	0.07616
	Std. Error of Mean	0.04444	0.1401	0.07047	0.1594	0.03808
	Lower 95% CI	0.2436	0.2067	0.3157	0.1402	0.09882
	Upper 95% CI	0.5264	1.098	0.7643	1.155	0.3412
	Comparison of STIM silencing on ER content relative to siControl
	Panel A - Area under the curve (AUC) of ER release															Panel B - Maximum amplitude of ER release
	Human sample	siControl	siSTIM1	siSTIM2	siSTIM1/2											Human sample	siControl	siSTIM1	siSTIM2	siSTIM1/2
	Replicate 1	149.734	125.834	222.992	115.154											Replicate 1	4.77221	4.22418	5.43187	4.23935
	Replicate 2	112.386	179.005	153.286	169.895											Replicate 2	4.36016	5.649	5.14324	4.99044
	Replicate 3	109.331	206.224	155.435	224.147											Replicate 3	5.08308	6.54636	6.66742	5.86669
	Replicate 4	1949.81	4733.82	2543.37	4414.18											Replicate 4	5.18201	7.60716	6.23158	6.89955
	Normalized to AUC Influx in siControl from matched human sample															MEAN	4.84937	6.00667	5.86853	5.49901
																SE	0.0924829	0.358179	0.175993	0.286578
	Human sample	siControl	siSTIM1	siSTIM2	siSTIM1/2
	Replicate 1	0.36	0.3	0.53	0.28
	Replicate 2	0.37	0.6	0.51	0.57											Repeated measures ANOVA summary
	Replicate 3	0.51	0.97	0.73	1.05
	Replicate 4	0.3	0.74	0.39	0.69											ANOVA table	SS	DF	MS	F (DFn, DFd)	P value
																Treatment (between columns)	3.213	3	1.071	F (3, 9) = 2.838	P=0.0982
	MEAN	0.385	0.6525	0.54	0.6475											Individual (between rows)	8.601	3	2.867	F (3, 9) = 7.597	P=0.0077
	SE	0.0222205	0.0700409	0.0352373	0.0796967											Residual (random)	3.397	9	0.3774
																Total	15.21	15
																Data summary
	Repeated measures ANOVA summary															Number of treatments (columns)	4
																Number of subjects (rows)	4
	ANOVA table	SS	DF	MS	F (DFn, DFd)	P value										Number of missing values	0
	Treatment (between columns)	0.1887	3	0.06291	F (3, 9) = 2.790	P=0.1016
	Individual (between rows)	0.4207	3	0.1402	F (3, 9) = 6.220	P=0.0142										Number of families	1
	Residual (random)	0.2029	9	0.02255												Number of comparisons per family	3
	Total	0.8124	15													Alpha	0.05
	Data summary															Holm-Sidak's multiple comparisons test	Mean Diff.	Significant?	Summary	Adjusted P Value	A-?
	Number of treatments (columns)	4														siControl vs. STIM1	-1.157	No	ns	0.0756	B	STIM1
	Number of subjects (rows)	4														siControl vs. STIM2	-1.019	No	ns	0.0853	C	STIM2
	Number of missing values	0														siControl vs. STIM1/2	-0.6496	No	ns	0.169	D	STIM1/2
	Number of families	1														Test details	Mean 1	Mean 2	Mean Diff.	SE of diff.	n1	n2	t	DF
	Number of comparisons per family	3														siControl vs. STIM1	4.849	6.007	-1.157	0.4344	4	4	2.664	9
	Alpha	0.05														siControl vs. STIM2	4.849	5.869	-1.019	0.4344	4	4	2.346	9
																siControl vs. STIM1/2	4.849	5.499	-0.6496	0.4344	4	4	1.496	9
	Holm-Sidak's multiple comparisons test	Mean Diff.	Significant?	Summary	Adjusted P Value	A-?
	siControl vs. siSTIM1	-0.2675	No	ns	0.0952	B	siSTIM1
	siControl vs. siSTIM2	-0.155	No	ns	0.1783	C	siSTIM2										siControl	siSTIM1	siSTIM2	siSTIM1/2
	siControl vs. siSTIM1/2	-0.2625	No	ns	0.0952	D	siSTIM1/2									Number of values	4	4	4	4
																Number of missing values	0	0	0	0
	Test details	Mean 1	Mean 2	Mean Diff.	SE of diff.	n1	n2	t	DF
	siControl vs. siSTIM1	0.385	0.6525	-0.2675	0.1062	4	4	2.519	9							Minimum	4.36	4.224	5.143	4.239
	siControl vs. siSTIM2	0.385	0.54	-0.155	0.1062	4	4	1.46	9							25% Percentile	4.463	4.58	5.215	4.427
	siControl vs. siSTIM1/2	0.385	0.6475	-0.2625	0.1062	4	4	2.472	9							Median	4.928	6.098	5.832	5.429
																75% Percentile	5.157	7.342	6.558	6.641
																Maximum	5.182	7.607	6.667	6.9
		siControl	siSTIM1	siSTIM2	siSTIM1/2
	Number of values	4	4	4	4											Mean	4.849	6.007	5.869	5.499
	Number of missing values	0	0	0	0											Std. Deviation	0.3699	1.433	0.704	1.146
																Std. Error of Mean	0.185	0.7164	0.352	0.5732
	Minimum	0.3	0.3	0.39	0.28
	25% Percentile	0.315	0.375	0.42	0.3525											Lower 95% CI	4.261	3.727	4.748	3.675
	Median	0.365	0.67	0.52	0.63											Upper 95% CI	5.438	8.286	6.989	7.323
	75% Percentile	0.475	0.9125	0.68	0.96
	Maximum	0.51	0.97	0.73	1.05
	Mean	0.385	0.6525	0.54	0.6475
	Std. Deviation	0.08888	0.2802	0.1409	0.3188
	Std. Error of Mean	0.04444	0.1401	0.07047	0.1594
	Lower 95% CI	0.2436	0.2067	0.3157	0.1402
	Upper 95% CI	0.5264	1.098	0.7643	1.155

## Sheet: Fig. 2-2
		Figure 2-2
		Oscillatory calcium signaling in calcium containing media following STIM KO and 2-APB pharmacological inhibition
		Panel A - comparison of % oscillatory (as % of responsive cells)																panel B:								panel C:
																		Maximum amplitude comparison								Duration comparison (minutes)
		Human Sample	Condition	% responsive	% oscillatory	% monotonic
		Replicate 1	siControl	0.364486	0.794872	0.205128												Condition	N	mean	sd	se				Condition	N	mean	sd	se
		Replicate 2	siControl	0.429907	0.608696	0.391304												siControl	107	0.288385	0.259365	0.0250738				siControl	107	7.49128	5.18153	0.500918
		Replicate 3	siControl	0.132075	0.571429	0.428571												siSTIM1	100	0.335061	0.264917	0.0264917				siSTIM1	100	7.117	4.96015	0.496015
		Replicate 4	siControl	0.565217	0.43956	0.56044												siSTIM2	123	0.325078	0.260724	0.0235087				siSTIM2	123	10.5653	7.40999	0.668136
		Replicate 1	siSTIM-1	0.472222	0.764706	0.235294												siSTIM1/2	106	0.336975	0.247005	0.0239912				siSTIM1/2	106	7.36038	4.97122	0.482847
		Replicate 2	siSTIM-1	0.328125	0.666667	0.333333												2-APB	120	0.385192	0.265258	0.0242146				2-APB	120	15.7244	8.67912	0.792292
		Replicate 3	siSTIM-1	0.119403	0.75	0.25
		Replicate 4	siSTIM-1	0.509677	0.607595	0.392405
		Replicate 1	siSTIM-2	0.640449	0.842105	0.157895
		Replicate 2	siSTIM-2	0.380952	0.71875	0.28125												summary data by replicate/condition								summary data by replicate/condition
		Replicate 3	siSTIM-2	0.0842105	0.375	0.625												Condition	Human Sample	N	mean	sd	se			Condition	Human Sample	N	mean	sd	se
		Replicate 4	siSTIM-2	0.717949	0.583333	0.416667												siControl	1	31	0.246414	0.22995	0.0413003			siControl	1	31	5.43978	2.4774	0.444954
		Replicate 1	siSTIM-1&2	0.630769	0.634146	0.365854												siControl	2	28	0.33742	0.300915	0.0568677			siControl	2	28	11.4881	6.7449	1.27467
		Replicate 2	siSTIM-1&2	0.40625	0.615385	0.384615												siControl	3	8	0.250166	0.301562	0.106618			siControl	3	8	10.5792	4.20985	1.48841
		Replicate 3	siSTIM-1&2	0.0842105	0.75	0.25												siControl	4	40	0.294233	0.244316	0.0386298			siControl	4	40	5.66583	3.65877	0.578502
		Replicate 4	siSTIM-1&2	0.692308	0.555556	0.444444												siSTIM-1	1	26	0.428861	0.292078	0.0572813			siSTIM-1	1	26	7.1	4.34235	0.851605
		Replicate 1	2-APB	0.586207	0.54902	0.45098												siSTIM-1	2	14	0.200033	0.288168	0.0770161			siSTIM-1	2	14	5.62381	2.27365	0.607658
		Replicate 2	2-APB	0.393162	0.717391	0.282609												siSTIM-1	3	12	0.299654	0.327269	0.0944746			siSTIM-1	3	12	15.025	7.40467	2.13754
		Replicate 3	2-APB	0.161972	0.434783	0.565217												siSTIM-1	4	48	0.332488	0.20926	0.0302041			siSTIM-1	4	48	5.58472	2.91594	0.420879
		Replicate 4	2-APB	0.536364	0.830508	0.169492												siSTIM-2	1	48	0.274567	0.270451	0.0390363			siSTIM-2	1	48	16.4111	7.44681	1.07485
																		siSTIM-2	2	23	0.239541	0.255668	0.0533104			siSTIM-2	2	23	9.49275	4.19963	0.875683
																		siSTIM-2	3	3	0.448757	0.508645	0.293666			siSTIM-2	3	3	18.9	3.07752	1.77681
																		siSTIM-2	4	49	0.407136	0.215705	0.030815			siSTIM-2	4	49	4.83197	2.03899	0.291285
		% oscillatory							% Monotonic									siSTIM-1&2	1	26	0.412448	0.222556	0.0436469			siSTIM-1&2	1	26	10.9885	6.7722	1.32814
																		siSTIM-1&2	2	24	0.190268	0.225957	0.0461232			siSTIM-1&2	2	24	4.90833	2.13057	0.434902
		Human Sample	siControl	siSTIM1	siSTIM2	siSTIM1&2	2-APB		Human Sample	siControl	siSTIM1	siSTIM2	siSTIM1&2	2-APB				siSTIM-1&2	3	6	0.359952	0.214656	0.0876331			siSTIM-1&2	3	6	13.8	3.69143	1.50702
		Replicate 1	79.5	76.5	84.2	63.4	54.9		Replicate 1	20.5	23.5	15.8	36.6	45.1				siSTIM-1&2	4	50	0.365392	0.249694	0.0353121			siSTIM-1&2	4	50	5.878	2.9642	0.419201
		Replicate 2	60.9	66.7	71.9	61.5	71.7		Replicate 2	39.1	33.3	28.1	38.5	28.3				2-APB	1	28	0.349713	0.227126	0.0429228			2-APB	1	28	8.21548	6.18003	1.16792
		Replicate 3	57.1	75	37.5	75	43.5		Replicate 3	42.9	25	62.5	25	56.5				2-APB	2	33	0.277193	0.278514	0.048483			2-APB	2	33	13.4949	6.94785	1.20947
		Replicate 4	44	60.8	58.3	55.6	83.1		Replicate 4	56	39.2	41.7	44.4	16.9				2-APB	3	10	0.478508	0.248046	0.0784389			2-APB	3	10	21.4167	7.41657	2.34533
																		2-APB	4	49	0.459157	0.256943	0.0367061			2-APB	4	49	20.3551	7.60404	1.08629
		Repeated measures ANOVA summary
																		> aov(log10(mA) ~ Condition + Replicate, data = results)								> aov(Duration) ~ Condition + Replicate, data = results)
		ANOVA table	SS	DF	MS	F (DFn, DFd)	P value											analysis of variance using individual cell data examining the effect of condition (i.e. siSTIM) and individual human sample as independent covariates								analysis of variance using individual cell data examining the effect of condition (i.e. siSTIM) and individual human sample as independent covariates
		Treatment (between columns)	191	4	47.74	F (4, 12) = 0.2262	P=0.9185
		Individual (between rows)	598.4	3	199.5	F (3, 12) = 0.9449	P=0.4496											> summary(mA.fit)								> summary(Duration.fit)
		Residual (random)	2533	12	211.1														DF	Sum Sq	Mean Sq	F value	PR(>F)				DF	Sum Sq	Mean Sq	F value	PR(>F)
		Total	3323	19														Condition	4	0.55	0.1368	2.08	0.081			Condition	4	22331699	5582925	39.3	< 2e-16
																		Replicate	3	1.14	0.3786	5.76	0.000697			Replicate	3	6885956	2295319	16.16	4.47e-10
		Data summary																Residuals	548	36.02	0.065					Residuals	548	77855100	142071
		Number of treatments (columns)	5
		Number of subjects (rows)	4
		Number of missing values	0
																		Tukey's HSD post-test								Tukey's HSD post-test
																		> TukeyHSD(mA.fit)								> TukeyHSD(Duration.fit)
																				diff	lwr	upr	p adj					diff	lwr	upr	p adj
																		siSTIM1-siControl		0.046676	-0.0509134	0.144266	0.685727			siSTIM1-siControl		-0.374277	-2.76567	2.01712	0.992973
		Number of families	1															siSTIM2-siControl		0.0366928	-0.0560605	0.129446	0.815465			siSTIM2-siControl		3.07403	0.801149	5.34692	0.00218928
		Number of comparisons per family	10															siSTIM1/2-siControl		0.04859	-0.0475612	0.144741	0.638813			siSTIM1/2-siControl		-0.1309	-2.48705	2.22525	0.99988
		Alpha	0.05															2-APB-siControl		0.0968072	0.00351619	0.190098	0.0375535			2-APB-siControl		8.23317	5.9471	10.5192	4.04995e-10
																		siSTIM2-siSTIM1		-0.00998326	-0.104457	0.0844901	0.99847			siSTIM2-siSTIM1		3.44831	1.13327	5.76335	0.000501761
		Holm-Sidak's multiple comparisons test	Mean Diff.	Significant?	Summary	Adjusted P Value												siSTIM1/2-siSTIM1		0.00191395	-0.0958976	0.0997255	0.999998			siSTIM1/2-siSTIM1		0.243377	-2.15346	2.64022	0.998692
		siControl vs. siSTIM1	-9.375	No	ns	0.9915	A-B											2-APB-siSTIM1		0.0501312	-0.0448703	0.145133	0.599267			2-APB-siSTIM1		8.60744	6.27947	10.9354	4.04996e-10
		siControl vs. siSTIM2	-2.6	No	ns	0.9997	A-C											siSTIM1/2-siSTIM2		0.0118972	-0.0810897	0.104884	0.996772			siSTIM1/2-siSTIM2		-3.20493	-5.48355	-0.926322	0.00124468
		siControl vs. siSTIM1/2	-3.5	No	ns	0.9997	A-D											2-APB-siSTIM2		0.0601145	-0.0299119	0.150141	0.358685			2-APB-siSTIM2		5.15913	2.95307	7.3652	3.7304e-09
		siControl vs. 2-APB	-2.925	No	ns	0.9997	A-E											2-APB-siSTIM1/2		0.0482172	-0.0453061	0.141741	0.620796			2-APB-siSTIM1/2		8.36407	6.07231	10.6558	4.04997e-10
		siSTIM1 vs. siSTIM2	6.775	No	ns	0.9987	B-C
		siSTIM1 vs. siSTIM1/2	5.875	No	ns	0.9987	B-D
		siSTIM1 vs. 2-APB	6.45	No	ns	0.9987	B-E
		siSTIM2 vs. siSTIM1/2	-0.9	No	ns	0.9997	C-D
		siSTIM2 vs. 2-APB	-0.325	No	ns	0.9997	C-E
		siSTIM1/2 vs. 2-APB	0.575	No	ns	0.9997	D-E
		Test details	Mean 1	Mean 2	Mean Diff.	SE of diff.	n1	n2	t	DF
		siControl vs. siSTIM1	60.38	69.75	-9.375	10.27	4	4	0.9125	12
		siControl vs. siSTIM2	60.38	62.98	-2.6	10.27	4	4	0.2531	12
		siControl vs. siSTIM1/2	60.38	63.88	-3.5	10.27	4	4	0.3407	12
		siControl vs. 2-APB	60.38	63.3	-2.925	10.27	4	4	0.2847	12
		siSTIM1 vs. siSTIM2	69.75	62.98	6.775	10.27	4	4	0.6594	12
		siSTIM1 vs. siSTIM1/2	69.75	63.88	5.875	10.27	4	4	0.5718	12
		siSTIM1 vs. 2-APB	69.75	63.3	6.45	10.27	4	4	0.6278	12
		siSTIM2 vs. siSTIM1/2	62.98	63.88	-0.9	10.27	4	4	0.0876	12
		siSTIM2 vs. 2-APB	62.98	63.3	-0.325	10.27	4	4	0.03163	12
		siSTIM1/2 vs. 2-APB	63.88	63.3	0.575	10.27	4	4	0.05597	12
			siControl	siSTIM1	siSTIM2	siSTIM1/2	2-APB
		Number of values	4	4	4	4	4
		Number of missing values	0	0	0	0	0
		Minimum	44	60.8	37.5	55.6	43.5
		25% Percentile	47.28	62.28	42.7	57.08	46.35
		Median	59	70.85	65.1	62.45	63.3
		75% Percentile	74.85	76.13	81.13	72.1	80.25
		Maximum	79.5	76.5	84.2	75	83.1
		Mean	60.38	69.75	62.98	63.88	63.3
		Std. Deviation	14.66	7.36	20.01	8.126	17.56
		Std. Error of Mean	7.331	3.68	10	4.063	8.781
		Lower 95% CI	37.04	58.04	31.14	50.94	35.36
		Upper 95% CI	83.71	81.46	94.81	76.81	91.24

## Sheet: Fig. 3
	Figure 3
	Effect of siSTIM1/2 knockout on hOPC differentiation and proliferation in the presence or absence of Oxo-M
	Panel A		Panel B											Panel C
	Representative Images of O4+ differentiation		O4+/DAPI+ Differentiation: Control vs STIM1/2 KO											Ki-67+/DAPI+ Differentiation: Control vs STIM1/2 KO
			n = 4 fetal samples											n = 3 fetal samples
				Vehicle				Oxo-M								Vehicle			Oxo-M
				Human sample 1	Human sample 2	Human sample 3	Human sample 4	Human sample 1	Human sample 2	Human sample 3	Human sample 4					Human sample 1	Human sample 2	Human sample 3	Human sample 1	Human sample 2	Human sample 3
			siControl	48.3	30.5	23.9	36.1	36.8	25.3	16.2	27.5				siControl	33.806	42.009	38.145	29.213	30.187	43.1
			siSTIM1	51.3	37.4	19.2	23.2	41.8	32.2	12.4	17				siSTIM1	18.2	33.244	25.7	14.172	18.999	36.9
			siSTIM2	26.7	23	7.1	8.5	19.3	15.8	5.3	12.5				siSTIM2	26.2	26.01	40.8	33.114	22.127	38.4
			siSTIM1/2	45.6	28.6	18.1	7.1	39.7	20.8	14.9	10.8				siSTIM1&2	8	19.835	33.3	6.8	18.431	24
			Three-way ANOVA	Matching by factors: Oxo-M & STIM2 & STIM1										Three-way ANOVA	Matching by factors: Oxo-M & STIM2 & STIM1
														Assume sphericity?	Yes
			Alpha	0.05										Alpha	0.05
			Source of Variation	% of total variation	P value	P value summary	Significant?							Source of Variation	% of total variation	P value	P value summary	Significant?
			Oxo-M	4.698	0.0324	*	Yes							Oxo-M	1.521	0.4589	ns	No
			STIM2	19.38	0.0128	*	Yes							STIM2	7.607	0.1292	ns	No
			STIM1	2.071	0.4219	ns	No							STIM1	36.26	0.0711	ns	No
			Oxo-M x STIM2	0.7771	0.2117	ns	No							Oxo-M x STIM2	0.09024	0.8885	ns	No
			Oxo-M x STIM1	0.01277	0.346	ns	No							Oxo-M x STIM1	0.1137	0.3792	ns	No
			STIM2 x STIM1	3.788	0.0913	ns	No							STIM2 x STIM1	0.08485	0.7671	ns	No
			Oxo-M x STIM2 x STIM1	0.02347	0.0751	ns	No							Oxo-M x STIM2 x STIM1	0.4903	0.4078	ns	No
			Patient	56.16										Patient	32.23
			Patient x Oxo-M	0.985										Patient x Oxo-M	3.674
			Patient x STIM2	2.03										Patient x STIM2	2.426
			Patient x STIM1	7.217										Patient x STIM1	5.767
			Patient x Oxo-M x STIM2	0.9309										Patient x Oxo-M x STIM2	7.168
			Patient x Oxo-M x STIM1	0.0308										Patient x Oxo-M x STIM1	0.1813
			Patient x STIM2 x STIM1	1.885										Patient x STIM2 x STIM1	1.479
			ANOVA table	SS	DF	MS	F (DFn, DFd)	P value						ANOVA table	SS	DF	MS	F (DFn, DFd)	P value
			Oxo-M	232.7	1	232.7	F (1, 3) = 14.31	P=0.0324						Oxo-M	37.02	1	37.02	F (1, 2) = 0.8281	P=0.4589
			STIM2	960.3	1	960.3	F (1, 3) = 28.64	P=0.0128						STIM2	185.1	1	185.1	F (1, 2) = 6.272	P=0.1292
			STIM1	102.6	1	102.6	F (1, 3) = 0.8609	P=0.4219						STIM1	882.5	1	882.5	F (1, 2) = 12.57	P=0.0711
			Oxo-M x STIM2	38.5	1	38.5	F (1, 3) = 2.504	P=0.2117						Oxo-M x STIM2	2.196	1	2.196	F (1, 2) = 0.02518	P=0.8885
			Oxo-M x STIM1	0.6328	1	0.6328	F (1, 3) = 1.244	P=0.3460						Oxo-M x STIM1	2.766	1	2.766	F (1, 2) = 1.254	P=0.3792
			STIM2 x STIM1	187.7	1	187.7	F (1, 3) = 6.028	P=0.0913						STIM2 x STIM1	2.065	1	2.065	F (1, 2) = 0.1147	P=0.7671
			Oxo-M x STIM2 x STIM1	1.163	1	1.163	F (1, 3) = 7.179	P=0.0751						Oxo-M x STIM2 x STIM1	11.93	1	11.93	F (1, 2) = 1.080	P=0.4078
			Patient	2782	3	927.4								Patient	784.4	2	392.2
			Patient x Oxo-M	48.8	3	16.27								Patient x Oxo-M	89.4	2	44.7
			Patient x STIM2	100.6	3	33.53								Patient x STIM2	59.04	2	29.52
			Patient x STIM1	357.6	3	119.2								Patient x STIM1	140.4	2	70.18
			Patient x Oxo-M x STIM2	46.12	3	15.37								Patient x Oxo-M x STIM2	174.5	2	87.23
			Patient x Oxo-M x STIM1	1.526	3	0.5086								Patient x Oxo-M x STIM1	4.411	2	2.206
			Patient x STIM2 x STIM1	93.41	3	31.14								Patient x STIM2 x STIM1	36	2	18
			Residual	0.4859	3	0.162								Residual	22.09	2	11.04
			Data summary											Data summary
			Number of columns	2 x 2										Number of columns	2 x 2
			Number of rows (Oxo-M)	2										Number of rows (Oxo-M)	2
			Number of subjects (Patient)	4										Number of subjects (Patient)	3
			Number of missing values	0										Number of missing values	0
			Compare each cell mean in row 1 with the cell mean just below											Compare each cell mean in row 1 with the cell mean just below
			Number of families	1										Number of families	1
			Number of comparisons per family	4										Number of comparisons per family	4
			Alpha	0.05										Alpha	0.05
			Holm-Sidak's multiple comparisons test	Mean Diff.	Significant?	Summary	Adjusted P Value							Holm-Sidak's multiple comparisons test	Mean Diff.	Significant?	Summary	Adjusted P Value
			vehicle:siControl vs. Oxo-M:siControl	8.25	Yes	**	0.0058							Vehicle:siControl vs. Oxo-M:siControl	3.82	No	ns	0.9181
			vehicle:siSTIM1 vs. Oxo-M:siSTIM1	6.925	Yes	*	0.0145							Vehicle:siSTIM1 vs. Oxo-M:siSTIM1	2.358	No	ns	0.9181
			vehicle:siSTIM2 vs. Oxo-M:siSTIM2	3.1	No	ns	0.237							Vehicle:siSTIM2 vs. Oxo-M:siSTIM2	-0.2103	No	ns	0.9679
			vehicle:siSTIM1/2 vs. Oxo-M:siSTIM1/2	3.3	No	ns	0.237							Vehicle:siSTIM1&2 vs. Oxo-M:siSTIM1&2	3.968	No	ns	0.9181
			Test details	Mean 1	Mean 2	Mean Diff.	SE of diff.	N1	N2	t	DF			Test details	Mean 1	Mean 2	Mean Diff.	SE of diff.	N1	N2	t	DF
			vehicle:siControl vs. Oxo-M:siControl	34.7	26.45	8.25	2.01	4	4	4.105	12			Vehicle:siControl vs. Oxo-M:siControl	37.99	34.17	3.82	4.919	3	3	0.7766	4
			vehicle:siSTIM1 vs. Oxo-M:siSTIM1	32.78	25.85	6.925	2.01	4	4	3.446	12			Vehicle:siSTIM1 vs. Oxo-M:siSTIM1	25.71	23.36	2.358	4.919	3	3	0.4793	4
			vehicle:siSTIM2 vs. Oxo-M:siSTIM2	16.33	13.23	3.1	2.01	4	4	1.543	12			Vehicle:siSTIM2 vs. Oxo-M:siSTIM2	31	31.21	-0.2103	4.919	3	3	0.04276	4
			vehicle:siSTIM1/2 vs. Oxo-M:siSTIM1/2	24.85	21.55	3.3	2.01	4	4	1.642	12			Vehicle:siSTIM1&2 vs. Oxo-M:siSTIM1&2	20.38	16.41	3.968	4.919	3	3	0.8067	4
			Compare the control mean (A1) with the other cell means
			Number of families	1
			Number of comparisons per family	7
			Alpha	0.05
			Holm-Sidak's multiple comparisons test	Mean Diff.	Significant?	Summary	Adjusted P Value
			vehicle:siControl vs. vehicle:siSTIM1	1.925	No	ns	0.6656
			vehicle:siControl vs. vehicle:siSTIM2	18.38	Yes	**	0.0015
			vehicle:siControl vs. vehicle:siSTIM1/2	9.85	No	ns	0.139
			vehicle:siControl vs. Oxo-M:siControl	8.25	Yes	**	0.0073
			vehicle:siControl vs. Oxo-M:siSTIM1	8.85	No	ns	0.1535
			vehicle:siControl vs. Oxo-M:siSTIM2	21.48	Yes	****	<0.0001
			vehicle:siControl vs. Oxo-M:siSTIM1/2	13.15	Yes	*	0.041
			Test details	Mean 1	Mean 2	Mean Diff.	SE of diff.	N1	N2	t	DF
			vehicle:siControl vs. vehicle:siSTIM1	34.7	32.78	1.925	4.344	4	4	0.4431	12
			vehicle:siControl vs. vehicle:siSTIM2	34.7	16.33	18.38	3.166	4	4	5.804	9
			vehicle:siControl vs. vehicle:siSTIM1/2	34.7	24.85	9.85	4.591	4	4	2.146	15
			vehicle:siControl vs. Oxo-M:siControl	34.7	26.45	8.25	2.01	4	4	4.105	12
			vehicle:siControl vs. Oxo-M:siSTIM1	34.7	25.85	8.85	4.769	4	4	1.856	18
			vehicle:siControl vs. Oxo-M:siSTIM2	34.7	13.23	21.48	3.191	4	4	6.731	15
			vehicle:siControl vs. Oxo-M:siSTIM1/2	34.7	21.55	13.15	4.598	4	4	2.86	18

## Sheet: Fig. 3-1
		Extended data Figure 3-1: Effect of STIM1/2 siRNA treatment on hOPC O4+ morphological maturation
		Panel A												Panel B														Panel C
		% O4/DAPI simple vs complex in control vs STIM1/2 siRNA transduced hOPCs												% Simple O4/DAPI in control vs STIM1/2 siRNA transduced hOPCs														% Complex O4/DAPI in control vs STIM1/2 siRNA transduced hOPCs
		n=4 human fetal samples
				Complex				Simple							vehicle				OxoM										vehicle				OxoM
				Human Sample 1	Human Sample 2	Human Sample 3	Human Sample 4	Human Sample 1	Human Sample 2	Human Sample 3	Human Sample 4				Human Sample 1	Human Sample 2	Human Sample 3	Human Sample 4	Human Sample 1	Human Sample 2	Human Sample 3	Human Sample 4							Human Sample 1	Human Sample 2	Human Sample 3	Human Sample 4	Human Sample 1	Human Sample 2	Human Sample 3	Human Sample 4
			siControl (-Oxo)	19.7	41.6	13.4	13.6	10.8	6.7	10.6	22.4			siControl	10.8	6.7	10.6	22.4	11.9	12.6	7.9	16.4						siControl	19.7	41.6	13.4	13.6	13.4	24.2	8.3	11.1
			siControl (+Oxo)	13.4	24.2	8.3	11.1	11.9	12.6	7.9	16.4			siSTIM1	18.8	17.3	9.7	14.2	19	14.8	8.1	10.1						siSTIM1	18.6	34	9.5	8.9	13.2	27	4.2	6.8
			siSTIM1 (-Oxo)	18.6	34	9.5	8.9	18.8	17.3	9.7	14.2			siSTIM2	18.2	17.4	5.6	7.5	14.4	13	4.6	10.6						siSTIM2	4.8	9.3	1.6	0.9	1.4	6.3	0.7	1.9
			siSTIM1 (+Oxo)	13.2	27	4.2	6.8	19	14.8	8.1	10.1			siSTIM1/2	19.8	22.1	12.2	6	15.8	19	10.8	9.3						siSTIM1/2	8.7	23.5	5.8	1.1	5.1	20.7	4.1	1.5
			siSTIM2 (-Oxo)	4.8	9.3	1.6	0.9	18.2	17.4	5.6	7.5
			siSTIM2 (+Oxo)	1.4	6.3	0.7	1.9	14.4	13	4.6	10.6
			siSTIM1/2 (-Oxo)	8.7	23.5	5.8	1.1	19.8	22.1	12.2	6
			siSTIM1/2 (+Oxo)	5.1	20.7	4.1	1.5	15.8	19	10.8	9.3
															siControl			siSTIM1			siSTIM2			siSTIM1/2					siControl			siSTIM1			siSTIM2			siSTIM1/2
															Mean	SEM	n	Mean	SEM	n	Mean	SEM	n	Mean	SEM	n			Mean	SEM	n	Mean	SEM	n	Mean	SEM	n	Mean	SEM	n
														vehicle	12.625	3.39224	4	15	2.00956	4	12.175	3.27475	4	15.025	3.67749	4		vehicle	22.075	6.6705	4	17.75	5.85356	4	4.15	1.91507	4	9.775	4.83552	4
														OxoM	12.2	1.74117	4	13	2.4437	4	10.65	2.16391	4	13.725	2.24105	4		OxoM	14.25	3.47671	4	12.8	5.09706	4	2.575	1.26582	4	7.85	4.35	4
														Three-way ANOVA														Three-way ANOVA
														Matching by factors: OxoM & STIM2 & STIM1														Matching by factors: OxoM & STIM2 & STIM1
														Assume sphericity?	Yes													Assume sphericity?	Yes
														Alpha	0.05													Alpha	0.05
														Source of Variation	% of total variation	P value	P value summary	Significant?										Source of Variation	% of total variation	P value	P value summary	Significant?
														OxoM	1.803	0.0068	**	Yes										OxoM	4.122	0.0632	ns	No
														STIM2	0.1022	0.9136	ns	No										STIM2	28.14	0.0195	*	Yes
														STIM1	5.417	0.3911	ns	No										STIM1	0.4087	0.5164	ns	No
														OxoM x STIM2	0.01047	0.9534	ns	No										OxoM x STIM2	1.339	0.0613	ns	No
														OxoM x STIM1	0.1192	0.5528	ns	No										OxoM x STIM1	0.09922	0.4208	ns	No
														STIM2 x STIM1	0.4947	0.6805	ns	No										STIM2 x STIM1	4.327	0.0637	ns	No
														OxoM x STIM2 x STIM1	0.2119	0.5511	ns	No										OxoM x STIM2 x STIM1	0.1619	0.2599	ns	No
														Patient	36.19													Patient	50.98
														Patient x OxoM	0.1208													Patient x OxoM	1.484
														Patient x STIM2	22.06													Patient x STIM2	4.026
														Patient x STIM1	16.26													Patient x STIM1	2.279
														Patient x OxoM x STIM2	7.798													Patient x OxoM x STIM2	0.4699
														Patient x OxoM x STIM1	0.8051													Patient x OxoM x STIM1	0.3439
														Patient x STIM2 x STIM1	7.191													Patient x STIM2 x STIM1	1.569
														ANOVA table	SS	DF	MS	F (DFn, DFd)	P value									ANOVA table	SS	DF	MS	F (DFn, DFd)	P value
														OxoM	13.78	1	13.78	F (1, 3) = 44.76	P=0.0068									OxoM	132.4	1	132.4	F (1, 3) = 8.332	P=0.0632
														STIM2	0.7812	1	0.7812	F (1, 3) = 0.01390	P=0.9136									STIM2	904.2	1	904.2	F (1, 3) = 20.97	P=0.0195
														STIM1	41.41	1	41.41	F (1, 3) = 0.9994	P=0.3911									STIM1	13.13	1	13.13	F (1, 3) = 0.5380	P=0.5164
														OxoM x STIM2	0.08	1	0.08	F (1, 3) = 0.004027	P=0.9534									OxoM x STIM2	43.01	1	43.01	F (1, 3) = 8.546	P=0.0613
														OxoM x STIM1	0.9113	1	0.9113	F (1, 3) = 0.4442	P=0.5528									OxoM x STIM1	3.188	1	3.188	F (1, 3) = 0.8656	P=0.4208
														STIM2 x STIM1	3.781	1	3.781	F (1, 3) = 0.2064	P=0.6805									STIM2 x STIM1	139	1	139	F (1, 3) = 8.272	P=0.0637
														OxoM x STIM2 x STIM1	1.62	1	1.62	F (1, 3) = 0.4481	P=0.5511									OxoM x STIM2 x STIM1	5.2	1	5.2	F (1, 3) = 1.920	P=0.2599
														Patient	276.6	3	92.22											Patient	1638	3	546
														Patient x OxoM	0.9237	3	0.3079											Patient x OxoM	47.68	3	15.89
														Patient x STIM2	168.6	3	56.2											Patient x STIM2	129.3	3	43.11
														Patient x STIM1	124.3	3	41.43											Patient x STIM1	73.23	3	24.41
														Patient x OxoM x STIM2	59.61	3	19.87											Patient x OxoM x STIM2	15.1	3	5.033
														Patient x OxoM x STIM1	6.154	3	2.051											Patient x OxoM x STIM1	11.05	3	3.683
														Patient x STIM2 x STIM1	54.96	3	18.32											Patient x STIM2 x STIM1	50.42	3	16.81
														Residual	10.85	3	3.615											Residual	8.126	3	2.709
														Data summary														Data summary
														Number of columns	2 x 2													Number of columns	2 x 2
														Number of rows (OxoM)	2													Number of rows (OxoM)	2
														Number of subjects (Patient)	4													Number of subjects (Patient)	4
														Number of missing values	0													Number of missing values	0
														Compare each cell mean in row 1 with the cell mean just below														Compare each cell mean in row 1 with the cell mean just below
														Number of families	1													Number of families	1
														Number of comparisons per family	4													Number of comparisons per family	4
														Alpha	0.05													Alpha	0.05
														Holm-Sidak's multiple comparisons test	Mean Diff.	Significant?	Summary	Adjusted P Value
																												Holm-Sidak's multiple comparisons test	Mean Diff.	Significant?	Summary	Adjusted P Value
														vehicle:siControl vs. OxoM:siControl	0.425	No	ns	0.8209
														vehicle:siSTIM1 vs. OxoM:siSTIM1	2	No	ns	0.7712										vehicle:siControl vs. vehicle:siSTIM1	4.325	No	ns	0.6187
														vehicle:siSTIM2 vs. OxoM:siSTIM2	1.525	No	ns	0.8135										vehicle:siControl vs. vehicle:siSTIM2	17.93	Yes	**	0.0013
														vehicle:siSTIM1/2 vs. OxoM:siSTIM1/2	1.3	No	ns	0.8135										vehicle:siControl vs. vehicle:siSTIM1/2	12.3	Yes	*	0.0198
																												vehicle:siControl vs. OxoM:siControl	7.825	Yes	*	0.0252
																												vehicle:siControl vs. OxoM:siSTIM1	9.275	No	ns	0.0723
														Test details	Mean 1	Mean 2	Mean Diff.	SE of diff.	N1	N2	t	DF						vehicle:siControl vs. OxoM:siSTIM2	19.5	Yes	***	0.0002
																												vehicle:siControl vs. OxoM:siSTIM1/2	14.23	Yes	**	0.0073
														vehicle:siControl vs. OxoM:siControl	12.63	12.2	0.425	1.797	4	4	0.2365	6						vehicle:siSTIM1 vs. vehicle:siSTIM2	13.6	Yes	**	0.0082
														vehicle:siSTIM1 vs. OxoM:siSTIM1	15	13	2	1.797	4	4	1.113	6						vehicle:siSTIM1 vs. vehicle:siSTIM1/2	7.975	No	ns	0.2368
														vehicle:siSTIM2 vs. OxoM:siSTIM2	12.18	10.65	1.525	1.797	4	4	0.8485	6						vehicle:siSTIM1 vs. OxoM:siControl	3.5	No	ns	0.7654
														vehicle:siSTIM1/2 vs. OxoM:siSTIM1/2	15.03	13.73	1.3	1.797	4	4	0.7233	6						vehicle:siSTIM1 vs. OxoM:siSTIM1	4.95	No	ns	0.2368
																												vehicle:siSTIM1 vs. OxoM:siSTIM2	15.18	Yes	**	0.0038
																												vehicle:siSTIM1 vs. OxoM:siSTIM1/2	9.9	No	ns	0.0919
																												vehicle:siSTIM2 vs. vehicle:siSTIM1/2	-5.625	No	ns	0.3856
																												vehicle:siSTIM2 vs. OxoM:siControl	-10.1	No	ns	0.0849
																												vehicle:siSTIM2 vs. OxoM:siSTIM1	-8.65	No	ns	0.2204
																												vehicle:siSTIM2 vs. OxoM:siSTIM2	1.575	No	ns	0.7838
																												vehicle:siSTIM2 vs. OxoM:siSTIM1/2	-3.7	No	ns	0.7654
																												vehicle:siSTIM1/2 vs. OxoM:siControl	-4.475	No	ns	0.7654
																												vehicle:siSTIM1/2 vs. OxoM:siSTIM1	-3.025	No	ns	0.7838
																												vehicle:siSTIM1/2 vs. OxoM:siSTIM2	7.2	No	ns	0.2368
																												vehicle:siSTIM1/2 vs. OxoM:siSTIM1/2	1.925	No	ns	0.7838
																												OxoM:siControl vs. OxoM:siSTIM1	1.45	No	ns	0.7838
																												OxoM:siControl vs. OxoM:siSTIM2	11.68	Yes	*	0.0354
																												OxoM:siControl vs. OxoM:siSTIM1/2	6.4	No	ns	0.441
																												OxoM:siSTIM1 vs. OxoM:siSTIM2	10.23	No	ns	0.0723
																												OxoM:siSTIM1 vs. OxoM:siSTIM1/2	4.95	No	ns	0.6219
																												OxoM:siSTIM2 vs. OxoM:siSTIM1/2	-5.275	No	ns	0.441
																												Test details	Mean 1	Mean 2	Mean Diff.	SE of diff.	N1	N2	t	DF
																												vehicle:siControl vs. vehicle:siSTIM1	22.08	17.75	4.325	2.439	4	4	1.773	12
																												vehicle:siControl vs. vehicle:siSTIM2	22.08	4.15	17.93	2.908	4	4	6.164	12
																												vehicle:siControl vs. vehicle:siSTIM1/2	22.08	9.775	12.3	3.087	4	4	3.984	18
																												vehicle:siControl vs. OxoM:siControl	22.08	14.25	7.825	1.848	4	4	4.234	12
																												vehicle:siControl vs. OxoM:siSTIM1	22.08	12.8	9.275	2.787	4	4	3.328	18
																												vehicle:siControl vs. OxoM:siSTIM2	22.08	2.575	19.5	3.152	4	4	6.186	18
																												vehicle:siControl vs. OxoM:siSTIM1/2	22.08	7.85	14.23	3.281	4	4	4.335	21
																												vehicle:siSTIM1 vs. vehicle:siSTIM2	17.75	4.15	13.6	3.087	4	4	4.405	18
																												vehicle:siSTIM1 vs. vehicle:siSTIM1/2	17.75	9.775	7.975	2.908	4	4	2.742	12
																												vehicle:siSTIM1 vs. OxoM:siControl	17.75	14.25	3.5	2.787	4	4	1.256	18
																												vehicle:siSTIM1 vs. OxoM:siSTIM1	17.75	12.8	4.95	1.848	4	4	2.679	12
																												vehicle:siSTIM1 vs. OxoM:siSTIM2	17.75	2.575	15.18	3.281	4	4	4.625	21
																												vehicle:siSTIM1 vs. OxoM:siSTIM1/2	17.75	7.85	9.9	3.152	4	4	3.141	18
																												vehicle:siSTIM2 vs. vehicle:siSTIM1/2	4.15	9.775	-5.625	2.439	4	4	2.306	12
																												vehicle:siSTIM2 vs. OxoM:siControl	4.15	14.25	-10.1	3.152	4	4	3.204	18
																												vehicle:siSTIM2 vs. OxoM:siSTIM1	4.15	12.8	-8.65	3.281	4	4	2.636	21
																												vehicle:siSTIM2 vs. OxoM:siSTIM2	4.15	2.575	1.575	1.848	4	4	0.8523	12
																												vehicle:siSTIM2 vs. OxoM:siSTIM1/2	4.15	7.85	-3.7	2.787	4	4	1.328	18
																												vehicle:siSTIM1/2 vs. OxoM:siControl	9.775	14.25	-4.475	3.281	4	4	1.364	21
																												vehicle:siSTIM1/2 vs. OxoM:siSTIM1	9.775	12.8	-3.025	3.152	4	4	0.9596	18
																												vehicle:siSTIM1/2 vs. OxoM:siSTIM2	9.775	2.575	7.2	2.787	4	4	2.583	18
																												vehicle:siSTIM1/2 vs. OxoM:siSTIM1/2	9.775	7.85	1.925	1.848	4	4	1.042	12
																												OxoM:siControl vs. OxoM:siSTIM1	14.25	12.8	1.45	2.439	4	4	0.5944	12
																												OxoM:siControl vs. OxoM:siSTIM2	14.25	2.575	11.68	2.908	4	4	4.014	12
																												OxoM:siControl vs. OxoM:siSTIM1/2	14.25	7.85	6.4	3.087	4	4	2.073	18
																												OxoM:siSTIM1 vs. OxoM:siSTIM2	12.8	2.575	10.23	3.087	4	4	3.312	18
																												OxoM:siSTIM1 vs. OxoM:siSTIM1/2	12.8	7.85	4.95	2.908	4	4	1.702	12
																												OxoM:siSTIM2 vs. OxoM:siSTIM1/2	2.575	7.85	-5.275	2.439	4	4	2.162	12

## Sheet: Fig. 4
	Figure 4: analysis of Optostim induced calcium entry in hOPCs
	Panel C
	n=3 Fetal samples
	Optostim drives oscillatory calcium responses in hOPCs in the absence of Gq coupled signaling
	Analysis of jRCaMP derived AUC between hOPCs in unstimulated vs 0.55 mHz (30m;2s exposure) vs 3.33 mHz (5m; 333ms exposure) conditions
	Human sample	0 mHz	0.55 mHz	3.33 mHz
	Replicate 1	195889	257179	244554
	Replicate 2	227607	253841	261014
	Replicate 3	217315	238533	239573
	Repeated measures ANOVA summary
	ANOVA table	SS	DF	MS	F (DFn, DFd)	P value
	Treatment (between columns)	2525482091	2	1262741045	F (2, 4) = 10.03	P=0.0276
	Individual (between rows)	469804738	2	234902369	F (2, 4) = 1.867	P=0.2676
	Residual (random)	503393147	4	125848287
	Total	3498679976	8
	Data summary
	Number of treatments (columns)	3
	Number of subjects (rows)	3
	Number of missing values	0
	Number of families	1
	Number of comparisons per family	3
	Alpha	0.05
	Holm-Sidak's multiple comparisons test	Mean Diff.	Significant?	Summary	Adjusted P Value
	0 mHz vs. 0.55 mHz	-36248	Yes	*	0.0493	A-B
	0 mHz vs. 3.33 mHz	-34777	Yes	*	0.0493	A-C
	0.55 mHz vs. 3.33 mHz	1471	No	ns	0.8802	B-C
	Test details	Mean 1	Mean 2	Mean Diff.	SE of diff.	n1	n2	t	DF
	0 mHz vs. 0.55 mHz	213604	249851	-36248	9160	3	3	3.957	4
	0 mHz vs. 3.33 mHz	213604	248381	-34777	9160	3	3	3.797	4
	0.55 mHz vs. 3.33 mHz	249851	248381	1471	9160	3	3	0.1605	4
		0 mHz	0.55 mHz	3.33 mHz
	Number of values	3	3	3
	Number of missing values	0	0	0
	Minimum	195889	238533	239573
	25% Percentile	195889	238533	239573
	Median	217315	253841	244554
	75% Percentile	227607	257179	261014
	Maximum	227607	257179	261014
	Mean	213604	249851	248381
	Std. Deviation	16181	9942	11221
	Std. Error of Mean	9342	5740	6478
	Lower 95% CI	173407	225153	220506
	Upper 95% CI	253800	274550	276255

[truncated: 3 more sheets: Fig. 4-1, Fig. 5, Table 2]
